# Supplementary material for: Time Trends in Epidemiologic Characteristics and Imaging Features of Lung Adenocarcinoma: A Population Study of 21,113 Cases in China
Source: PLoS One. 2015 Aug 28;10(8):e0136727. doi: 10.1371/journal.pone.0136727 (PMC4552856; doi:10.1371/journal.pone.0136727)
Supplement: S1 Data — (XLS) [file pone.0136727.s001.xls]

## Sheet: Sheet1
Year	Case_number	age	age_group	lung_cancer_subtype	subtype2	gender	age_at_diagnosis	stage	year_of_birth	radiographic_technique
1999	627832	29	1	1	1	1	29	none	1970	0
1999	635400	31	1	1	1	2	31	none	1968	0
1999	634289	31	1	1	1	2	31	none	1968	0		age-group: 1="≤44", 2="45-59", 3="≥60"
1999	627992	32	1	1	1	1	32	none	1967	0
1999	636998	32	1	1	1	1	32	none	1967	0
1999	624673	33	1	1	1	1	33	none	1966	0		lung_cancer_subtype:1 = "ADC",2 = "SQCC",3 = "SCLC",4 = "ADSQC",5 = "LC-NOS",6 = "LCC",7 = "SAC",8 = "CCT",9 = "SGTs",10 = "PIL"
1999	636217	33	1	1	1	1	33	none	1966	0
1999	634052	34	1	1	1	2	34	none	1965	0
1999	635927	34	1	1	1	1	34	none	1965	0
1999	628566	34	1	1	1	1	34	none	1965	0		lung_cancer_subtype:1 = "ADC",2 = "SQCC",3 = "Other Subtypes"
1999	627538	35	1	1	1	2	35	none	1964	0
1999	628172	35	1	1	1	2	35	none	1964	0		gender:1="male", 2="female"
1999	636698	36	1	1	1	1	36	none	1963	0
1999	636823	36	1	1	1	2	36	none	1963	0
1999	634221	37	1	1	1	1	37	none	1962	0
1999	627099	38	1	1	1	2	38	none	1961	0
1999	626285	38	1	1	1	1	38	none	1961	0
1999	627203	38	1	1	1	1	38	none	1961	0
1999	631877	39	1	1	1	1	39	none	1960	0
1999	632059	39	1	1	1	1	39	none	1960	0
1999	631389	40	1	1	1	1	40	none	1959	0
1999	633316	40	1	1	1	2	40	none	1959	0
1999	636006	40	1	1	1	2	40	none	1959	0
1999	632455	40	1	1	1	2	40	none	1959	0
1999	635042	41	1	1	1	1	41	none	1958	0
1999	635140	41	1	1	1	1	41	none	1958	0
1999	630641	41	1	1	1	2	41	none	1958	0
1999	633272	41	1	1	1	2	41	none	1958	0
1999	637261	42	1	1	1	2	42	none	1957	0
1999	629224	42	1	1	1	1	42	none	1957	0
1999	628602	43	1	1	1	2	43	none	1956	0
1999	628690	43	1	1	1	1	43	none	1956	0
1999	628911	43	1	1	1	1	43	none	1956	0
1999	629200	43	1	1	1	1	43	none	1956	0
1999	629948	43	1	1	1	2	43	none	1956	0
1999	631875	43	1	1	1	1	43	none	1956	0
1999	626325	43	1	1	1	1	43	none	1956	0
1999	628161	43	1	1	1	1	43	none	1956	0
1999	630441	43	1	1	1	1	43	none	1956	0
1999	617636	44	1	1	1	1	44	none	1955	0
1999	625396	44	1	1	1	1	44	none	1955	0
1999	630428	44	1	1	1	1	44	none	1955	0
1999	625671	44	1	1	1	1	44	none	1955	0
1999	634038	44	1	1	1	1	44	none	1955	0
1999	566887	45	2	1	1	2	45	none	1954	0
1999	633970	45	2	1	1	2	45	none	1954	0
1999	636004	45	2	1	1	1	45	none	1954	0
1999	637221	45	2	1	1	1	45	none	1954	0
1999	633112	45	2	1	1	2	45	none	1954	0
1999	625730	46	2	1	1	2	46	none	1953	0
1999	634020	46	2	1	1	1	46	none	1953	0
1999	630618	46	2	1	1	2	46	none	1953	0
1999	631203	46	2	1	1	2	46	none	1953	0
1999	635332	46	2	1	1	2	46	none	1953	0
1999	632897	47	2	1	1	1	47	none	1952	0
1999	632209	47	2	1	1	1	47	none	1952	0
1999	632554	47	2	1	1	1	47	none	1952	0
1999	625226	47	2	1	1	1	47	none	1952	0
1999	626962	47	2	1	1	2	47	none	1952	0
1999	625861	48	2	1	1	1	48	none	1951	0
1999	635722	48	2	1	1	2	48	none	1951	0
1999	632691	48	2	1	1	1	48	none	1951	0
1999	633799	48	2	1	1	1	48	none	1951	0
1999	627889	49	2	1	1	2	49	none	1950	0
1999	629170	49	2	1	1	1	49	none	1950	0
1999	635117	49	2	1	1	1	49	none	1950	0
1999	627553	49	2	1	1	2	49	none	1950	0
1999	632359	50	2	1	1	2	50	none	1949	0
1999	626295	50	2	1	1	2	50	none	1949	0
1999	636875	50	2	1	1	1	50	none	1949	0
1999	634239	50	2	1	1	1	50	none	1949	0
1999	624720	50	2	1	1	2	50	none	1949	0
1999	616390	51	2	1	1	2	51	none	1948	0
1999	632823	51	2	1	1	2	51	none	1948	0
1999	626334	51	2	1	1	2	51	none	1948	0
1999	626510	51	2	1	1	2	51	none	1948	0
1999	624487	52	2	1	1	1	52	none	1947	0
1999	632680	52	2	1	1	2	52	none	1947	0
1999	625506	52	2	1	1	1	52	none	1947	0
1999	626473	52	2	1	1	2	52	none	1947	0
1999	626270	53	2	1	1	1	53	none	1946	0
1999	628056	53	2	1	1	2	53	none	1946	0
1999	629941	53	2	1	1	1	53	none	1946	0
1999	626259	53	2	1	1	1	53	none	1946	0
1999	627336	54	2	1	1	1	54	none	1945	0
1999	624249	54	2	1	1	2	54	none	1945	0
1999	633933	54	2	1	1	2	54	none	1945	0
1999	628095	54	2	1	1	1	54	none	1945	0
1999	632003	54	2	1	1	1	54	none	1945	0
1999	636161	54	2	1	1	1	54	none	1945	0
1999	628265	55	2	1	1	2	55	none	1944	0
1999	631406	55	2	1	1	1	55	none	1944	0
1999	634296	55	2	1	1	2	55	none	1944	0
1999	636507	55	2	1	1	1	55	none	1944	0
1999	631681	55	2	1	1	1	55	none	1944	0
1999	626509	55	2	1	1	2	55	none	1944	0
1999	629913	55	2	1	1	1	55	none	1944	0
1999	627436	56	2	1	1	1	56	none	1943	0
1999	626039	56	2	1	1	1	56	none	1943	0
1999	631243	56	2	1	1	2	56	none	1943	0
1999	626461	57	2	1	1	2	57	none	1942	0
1999	630201	57	2	1	1	2	57	none	1942	0
1999	627555	57	2	1	1	1	57	none	1942	0
1999	633482	57	2	1	1	2	57	none	1942	0
1999	628255	58	2	1	1	2	58	none	1941	0
1999	629162	58	2	1	1	1	58	none	1941	0
1999	634163	58	2	1	1	1	58	none	1941	0
1999	630063	58	2	1	1	1	58	none	1941	0
1999	628341	58	2	1	1	1	58	none	1941	0
1999	626141	58	2	1	1	2	58	none	1941	0
1999	630413	59	2	1	1	2	59	none	1940	0
1999	628754	59	2	1	1	2	59	none	1940	0
1999	630786	59	2	1	1	2	59	none	1940	0
1999	631219	59	2	1	1	2	59	none	1940	0
1999	632694	59	2	1	1	1	59	none	1940	0
1999	636804	59	2	1	1	1	59	none	1940	0
1999	632739	59	2	1	1	1	59	none	1940	0
1999	633635	59	2	1	1	1	59	none	1940	0
1999	628067	59	2	1	1	2	59	none	1940	0
1999	635666	59	2	1	1	1	59	none	1940	0
1999	626880	60	3	1	1	2	60	none	1939	0
1999	631595	60	3	1	1	1	60	none	1939	0
1999	632207	60	3	1	1	2	60	none	1939	0
1999	634084	60	3	1	1	1	60	none	1939	0
1999	631129	61	3	1	1	2	61	none	1938	0
1999	629804	61	3	1	1	2	61	none	1938	0
1999	635287	61	3	1	1	1	61	none	1938	0
1999	635511	61	3	1	1	2	61	none	1938	0
1999	629937	61	3	1	1	1	61	none	1938	0
1999	626442	61	3	1	1	1	61	none	1938	0
1999	626708	61	3	1	1	2	61	none	1938	0
1999	628809	61	3	1	1	1	61	none	1938	0
1999	633281	61	3	1	1	1	61	none	1938	0
1999	635595	61	3	1	1	2	61	none	1938	0
1999	629677	62	3	1	1	2	62	none	1937	0
1999	635819	62	3	1	1	1	62	none	1937	0
1999	631829	62	3	1	1	2	62	none	1937	0
1999	632062	62	3	1	1	1	62	none	1937	0
1999	634998	62	3	1	1	1	62	none	1937	0
1999	635455	62	3	1	1	2	62	none	1937	0
1999	635211	62	3	1	1	2	62	none	1937	0
1999	633147	62	3	1	1	2	62	none	1937	0
1999	634049	63	3	1	1	2	63	none	1936	0
1999	621264	63	3	1	1	1	63	none	1936	0
1999	624721	63	3	1	1	1	63	none	1936	0
1999	629502	63	3	1	1	1	63	none	1936	0
1999	630615	63	3	1	1	1	63	none	1936	0
1999	634564	63	3	1	1	2	63	none	1936	0
1999	635626	63	3	1	1	2	63	none	1936	0
1999	627114	63	3	1	1	2	63	none	1936	0
1999	636170	63	3	1	1	2	63	none	1936	0
1999	629363	63	3	1	1	2	63	none	1936	0
1999	627421	64	3	1	1	2	64	none	1935	0
1999	631928	64	3	1	1	1	64	none	1935	0
1999	632935	64	3	1	1	2	64	none	1935	0
1999	635011	64	3	1	1	2	64	none	1935	0
1999	636605	64	3	1	1	1	64	none	1935	0
1999	634004	64	3	1	1	1	64	none	1935	0
1999	634362	64	3	1	1	1	64	none	1935	0
1999	622098	64	3	1	1	1	64	none	1935	0
1999	627071	64	3	1	1	1	64	none	1935	0
1999	628201	64	3	1	1	1	64	none	1935	0
1999	626393	64	3	1	1	1	64	none	1935	0
1999	630040	64	3	1	1	1	64	none	1935	0
1999	630382	64	3	1	1	2	64	none	1935	0
1999	626540	65	3	1	1	2	65	none	1934	0
1999	634133	65	3	1	1	2	65	none	1934	0
1999	634635	65	3	1	1	2	65	none	1934	0
1999	625725	65	3	1	1	1	65	none	1934	0
1999	627387	65	3	1	1	1	65	none	1934	0
1999	632430	65	3	1	1	2	65	none	1934	0
1999	635924	65	3	1	1	2	65	none	1934	0
1999	635432	65	3	1	1	1	65	none	1934	0
1999	625365	66	3	1	1	2	66	none	1933	0
1999	625563	66	3	1	1	2	66	none	1933	0
1999	626492	66	3	1	1	2	66	none	1933	0
1999	635898	66	3	1	1	1	66	none	1933	0
1999	624939	66	3	1	1	1	66	none	1933	0
1999	634424	66	3	1	1	1	66	none	1933	0
1999	635227	66	3	1	1	1	66	none	1933	0
1999	628860	66	3	1	1	2	66	none	1933	0
1999	629998	66	3	1	1	2	66	none	1933	0
1999	634455	66	3	1	1	1	66	none	1933	0
1999	625629	67	3	1	1	1	67	none	1932	0
1999	629843	67	3	1	1	1	67	none	1932	0
1999	631491	67	3	1	1	1	67	none	1932	0
1999	633183	67	3	1	1	1	67	none	1932	0
1999	633723	67	3	1	1	1	67	none	1932	0
1999	626031	67	3	1	1	2	67	none	1932	0
1999	628338	67	3	1	1	2	67	none	1932	0
1999	625536	67	3	1	1	1	67	none	1932	0
1999	628928	68	3	1	1	2	68	none	1931	0
1999	633466	68	3	1	1	1	68	none	1931	0
1999	633509	68	3	1	1	2	68	none	1931	0
1999	634245	68	3	1	1	1	68	none	1931	0
1999	630838	68	3	1	1	2	68	none	1931	0
1999	628814	69	3	1	1	1	69	none	1930	0
1999	632817	69	3	1	1	2	69	none	1930	0
1999	634128	69	3	1	1	2	69	none	1930	0
1999	623447	69	3	1	1	1	69	none	1930	0
1999	624837	69	3	1	1	2	69	none	1930	0
1999	629091	70	3	1	1	1	70	none	1929	0
1999	631863	70	3	1	1	1	70	none	1929	0
1999	628064	70	3	1	1	1	70	none	1929	0
1999	629319	70	3	1	1	2	70	none	1929	0
1999	632301	71	3	1	1	1	71	none	1928	0
1999	633572	71	3	1	1	1	71	none	1928	0
1999	632276	71	3	1	1	2	71	none	1928	0
1999	635108	71	3	1	1	1	71	none	1928	0
1999	626061	71	3	1	1	2	71	none	1928	0
1999	628790	71	3	1	1	1	71	none	1928	0
1999	625256	72	3	1	1	1	72	none	1927	0
1999	635646	72	3	1	1	2	72	none	1927	0
1999	632026	72	3	1	1	2	72	none	1927	0
1999	626083	73	3	1	1	1	73	none	1926	0
1999	627094	73	3	1	1	2	73	none	1926	0
1999	629801	74	3	1	1	1	74	none	1925	0
1999	632271	74	3	1	1	1	74	none	1925	0
1999	634844	74	3	1	1	1	74	none	1925	0
1999	632164	74	3	1	1	1	74	none	1925	0
1999	628817	75	3	1	1	1	75	none	1924	0
1999	634493	75	3	1	1	2	75	none	1924	0
1999	630008	75	3	1	1	1	75	none	1924	0
1999	633056	75	3	1	1	1	75	none	1924	0
1999	625670	75	3	1	1	1	75	none	1924	0
1999	629928	75	3	1	1	1	75	none	1924	0
1999	546037	76	3	1	1	2	76	none	1923	0
1999	631294	77	3	1	1	1	77	none	1922	0
1999	636014	77	3	1	1	2	77	none	1922	0
1999	633785	78	3	1	1	1	78	none	1921	0
1999	625229	81	3	1	1	2	81	none	1918	0
1999	629204	30	1	2	2	1	30	none	1969	0
1999	627691	30	1	2	2	2	30	none	1969	0
1999	631028	31	1	2	2	1	31	none	1968	0
1999	635349	34	1	2	2	1	34	none	1965	0
1999	636272	37	1	2	2	1	37	none	1962	0
1999	634515	37	1	2	2	1	37	none	1962	0
1999	625910	38	1	2	2	1	38	none	1961	0
1999	629455	39	1	2	2	1	39	none	1960	0
1999	624686	39	1	2	2	1	39	none	1960	0
1999	632883	39	1	2	2	1	39	none	1960	0
1999	632505	42	1	2	2	1	42	none	1957	0
1999	630325	42	1	2	2	1	42	none	1957	0
1999	632716	42	1	2	2	1	42	none	1957	0
1999	627810	43	1	2	2	1	43	none	1956	0
1999	630215	43	1	2	2	1	43	none	1956	0
1999	634390	43	1	2	2	1	43	none	1956	0
1999	631058	43	1	2	2	1	43	none	1956	0
1999	624162	43	1	2	2	1	43	none	1956	0
1999	630339	44	1	2	2	1	44	none	1955	0
1999	636682	44	1	2	2	1	44	none	1955	0
1999	625196	44	1	2	2	1	44	none	1955	0
1999	631021	44	1	2	2	1	44	none	1955	0
1999	633894	44	1	2	2	1	44	none	1955	0
1999	624566	44	1	2	2	1	44	none	1955	0
1999	625645	45	2	2	2	1	45	none	1954	0
1999	631312	45	2	2	2	1	45	none	1954	0
1999	627322	46	2	2	2	1	46	none	1953	0
1999	633950	46	2	2	2	1	46	none	1953	0
1999	633967	46	2	2	2	1	46	none	1953	0
1999	634711	46	2	2	2	1	46	none	1953	0
1999	635397	46	2	2	2	1	46	none	1953	0
1999	635548	46	2	2	2	1	46	none	1953	0
1999	636654	46	2	2	2	1	46	none	1953	0
1999	637192	46	2	2	2	1	46	none	1953	0
1999	626169	47	2	2	2	1	47	none	1952	0
1999	632771	47	2	2	2	1	47	none	1952	0
1999	633772	47	2	2	2	1	47	none	1952	0
1999	628930	47	2	2	2	1	47	none	1952	0
1999	630284	48	2	2	2	1	48	none	1951	0
1999	630780	48	2	2	2	1	48	none	1951	0
1999	635585	48	2	2	2	1	48	none	1951	0
1999	628895	49	2	2	2	1	49	none	1950	0
1999	636137	49	2	2	2	1	49	none	1950	0
1999	628144	49	2	2	2	1	49	none	1950	0
1999	632886	49	2	2	2	2	49	none	1950	0
1999	628374	49	2	2	2	1	49	none	1950	0
1999	631366	49	2	2	2	1	49	none	1950	0
1999	632759	49	2	2	2	1	49	none	1950	0
1999	629163	50	2	2	2	1	50	none	1949	0
1999	630805	50	2	2	2	1	50	none	1949	0
1999	634065	50	2	2	2	1	50	none	1949	0
1999	635159	50	2	2	2	1	50	none	1949	0
1999	631485	50	2	2	2	1	50	none	1949	0
1999	625263	50	2	2	2	1	50	none	1949	0
1999	625300	50	2	2	2	1	50	none	1949	0
1999	634206	50	2	2	2	1	50	none	1949	0
1999	628521	50	2	2	2	1	50	none	1949	0
1999	632032	50	2	2	2	1	50	none	1949	0
1999	637033	50	2	2	2	1	50	none	1949	0
1999	630922	51	2	2	2	2	51	none	1948	0
1999	633656	51	2	2	2	1	51	none	1948	0
1999	637395	51	2	2	2	1	51	none	1948	0
1999	634655	51	2	2	2	1	51	none	1948	0
1999	625664	51	2	2	2	1	51	none	1948	0
1999	625888	52	2	2	2	2	52	none	1947	0
1999	634225	52	2	2	2	1	52	none	1947	0
1999	635539	52	2	2	2	2	52	none	1947	0
1999	630782	52	2	2	2	1	52	none	1947	0
1999	627584	53	2	2	2	1	53	none	1946	0
1999	628449	53	2	2	2	1	53	none	1946	0
1999	629842	53	2	2	2	1	53	none	1946	0
1999	631921	53	2	2	2	1	53	none	1946	0
1999	631293	53	2	2	2	1	53	none	1946	0
1999	624821	53	2	2	2	1	53	none	1946	0
1999	633439	53	2	2	2	1	53	none	1946	0
1999	620878	54	2	2	2	1	54	none	1945	0
1999	625112	54	2	2	2	1	54	none	1945	0
1999	629089	54	2	2	2	1	54	none	1945	0
1999	632205	54	2	2	2	1	54	none	1945	0
1999	634315	54	2	2	2	1	54	none	1945	0
1999	634888	54	2	2	2	1	54	none	1945	0
1999	626305	55	2	2	2	1	55	none	1944	0
1999	627492	55	2	2	2	1	55	none	1944	0
1999	636386	55	2	2	2	1	55	none	1944	0
1999	627409	56	2	2	2	1	56	none	1943	0
1999	633208	56	2	2	2	1	56	none	1943	0
1999	635119	56	2	2	2	1	56	none	1943	0
1999	615401	56	2	2	2	1	56	none	1943	0
1999	626556	56	2	2	2	1	56	none	1943	0
1999	636442	56	2	2	2	1	56	none	1943	0
1999	626330	57	2	2	2	1	57	none	1942	0
1999	631566	57	2	2	2	1	57	none	1942	0
1999	636852	57	2	2	2	1	57	none	1942	0
1999	637046	57	2	2	2	1	57	none	1942	0
1999	629797	57	2	2	2	1	57	none	1942	0
1999	625643	57	2	2	2	1	57	none	1942	0
1999	626662	58	2	2	2	1	58	none	1941	0
1999	627571	58	2	2	2	1	58	none	1941	0
1999	631752	58	2	2	2	1	58	none	1941	0
1999	632856	58	2	2	2	1	58	none	1941	0
1999	631893	58	2	2	2	1	58	none	1941	0
1999	627718	58	2	2	2	1	58	none	1941	0
1999	630208	58	2	2	2	1	58	none	1941	0
1999	636216	58	2	2	2	2	58	none	1941	0
1999	537908	59	2	2	2	1	59	none	1940	0
1999	626784	59	2	2	2	1	59	none	1940	0
1999	631590	59	2	2	2	1	59	none	1940	0
1999	626604	59	2	2	2	1	59	none	1940	0
1999	627897	59	2	2	2	1	59	none	1940	0
1999	632367	59	2	2	2	1	59	none	1940	0
1999	633360	59	2	2	2	1	59	none	1940	0
1999	626120	59	2	2	2	1	59	none	1940	0
1999	627602	59	2	2	2	1	59	none	1940	0
1999	630464	59	2	2	2	1	59	none	1940	0
1999	630633	59	2	2	2	1	59	none	1940	0
1999	631441	59	2	2	2	2	59	none	1940	0
1999	626596	60	3	2	2	2	60	none	1939	0
1999	628093	60	3	2	2	1	60	none	1939	0
1999	629158	60	3	2	2	1	60	none	1939	0
1999	630793	60	3	2	2	2	60	none	1939	0
1999	631221	60	3	2	2	1	60	none	1939	0
1999	631967	60	3	2	2	1	60	none	1939	0
1999	629274	60	3	2	2	1	60	none	1939	0
1999	629621	60	3	2	2	2	60	none	1939	0
1999	631977	60	3	2	2	1	60	none	1939	0
1999	625538	60	3	2	2	1	60	none	1939	0
1999	626707	60	3	2	2	1	60	none	1939	0
1999	626929	60	3	2	2	1	60	none	1939	0
1999	626004	61	3	2	2	1	61	none	1938	0
1999	627811	61	3	2	2	1	61	none	1938	0
1999	632411	61	3	2	2	1	61	none	1938	0
1999	635043	61	3	2	2	1	61	none	1938	0
1999	632354	61	3	2	2	1	61	none	1938	0
1999	633762	61	3	2	2	1	61	none	1938	0
1999	625123	61	3	2	2	1	61	none	1938	0
1999	627006	61	3	2	2	1	61	none	1938	0
1999	634834	61	3	2	2	1	61	none	1938	0
1999	632246	62	3	2	2	1	62	none	1937	0
1999	631126	62	3	2	2	2	62	none	1937	0
1999	628466	62	3	2	2	1	62	none	1937	0
1999	633511	62	3	2	2	1	62	none	1937	0
1999	634010	62	3	2	2	1	62	none	1937	0
1999	624532	62	3	2	2	1	62	none	1937	0
1999	627995	62	3	2	2	1	62	none	1937	0
1999	636796	62	3	2	2	2	62	none	1937	0
1999	628630	63	3	2	2	1	63	none	1936	0
1999	630759	63	3	2	2	1	63	none	1936	0
1999	631624	63	3	2	2	1	63	none	1936	0
1999	631342	63	3	2	2	1	63	none	1936	0
1999	628061	63	3	2	2	1	63	none	1936	0
1999	630391	63	3	2	2	1	63	none	1936	0
1999	628135	63	3	2	2	1	63	none	1936	0
1999	636125	63	3	2	2	1	63	none	1936	0
1999	585225	64	3	2	2	1	64	none	1935	0
1999	624600	64	3	2	2	1	64	none	1935	0
1999	627914	64	3	2	2	1	64	none	1935	0
1999	631857	64	3	2	2	1	64	none	1935	0
1999	632327	64	3	2	2	1	64	none	1935	0
1999	633080	64	3	2	2	1	64	none	1935	0
1999	633623	64	3	2	2	1	64	none	1935	0
1999	633628	64	3	2	2	1	64	none	1935	0
1999	634567	64	3	2	2	1	64	none	1935	0
1999	635448	64	3	2	2	2	64	none	1935	0
1999	625069	64	3	2	2	1	64	none	1935	0
1999	626844	64	3	2	2	2	64	none	1935	0
1999	632731	64	3	2	2	2	64	none	1935	0
1999	633245	64	3	2	2	1	64	none	1935	0
1999	625022	64	3	2	2	1	64	none	1935	0
1999	628716	64	3	2	2	1	64	none	1935	0
1999	630310	64	3	2	2	1	64	none	1935	0
1999	632611	65	3	2	2	1	65	none	1934	0
1999	635228	65	3	2	2	1	65	none	1934	0
1999	627318	65	3	2	2	1	65	none	1934	0
1999	630083	65	3	2	2	2	65	none	1934	0
1999	633750	65	3	2	2	2	65	none	1934	0
1999	635425	65	3	2	2	1	65	none	1934	0
1999	627816	65	3	2	2	1	65	none	1934	0
1999	633514	65	3	2	2	1	65	none	1934	0
1999	635337	65	3	2	2	1	65	none	1934	0
1999	625293	66	3	2	2	1	66	none	1933	0
1999	625717	66	3	2	2	1	66	none	1933	0
1999	625962	66	3	2	2	1	66	none	1933	0
1999	626386	66	3	2	2	1	66	none	1933	0
1999	630508	66	3	2	2	1	66	none	1933	0
1999	631836	66	3	2	2	1	66	none	1933	0
1999	633558	66	3	2	2	2	66	none	1933	0
1999	636232	66	3	2	2	1	66	none	1933	0
1999	532346	66	3	2	2	1	66	none	1933	0
1999	626615	66	3	2	2	1	66	none	1933	0
1999	632254	66	3	2	2	1	66	none	1933	0
1999	636133	66	3	2	2	1	66	none	1933	0
1999	633132	66	3	2	2	1	66	none	1933	0
1999	635046	66	3	2	2	1	66	none	1933	0
1999	636645	66	3	2	2	1	66	none	1933	0
1999	625695	67	3	2	2	2	67	none	1932	0
1999	631287	67	3	2	2	1	67	none	1932	0
1999	633027	67	3	2	2	1	67	none	1932	0
1999	636837	67	3	2	2	1	67	none	1932	0
1999	629686	67	3	2	2	2	67	none	1932	0
1999	629837	67	3	2	2	2	67	none	1932	0
1999	632848	67	3	2	2	1	67	none	1932	0
1999	636899	67	3	2	2	1	67	none	1932	0
1999	198741	68	3	2	2	1	68	none	1931	0
1999	629847	68	3	2	2	1	68	none	1931	0
1999	634658	68	3	2	2	1	68	none	1931	0
1999	636282	68	3	2	2	1	68	none	1931	0
1999	636309	68	3	2	2	1	68	none	1931	0
1999	636515	68	3	2	2	1	68	none	1931	0
1999	625780	68	3	2	2	2	68	none	1931	0
1999	626019	68	3	2	2	1	68	none	1931	0
1999	626443	68	3	2	2	1	68	none	1931	0
1999	630016	68	3	2	2	1	68	none	1931	0
1999	630419	68	3	2	2	1	68	none	1931	0
1999	635279	68	3	2	2	1	68	none	1931	0
1999	626890	69	3	2	2	1	69	none	1930	0
1999	635398	69	3	2	2	1	69	none	1930	0
1999	635418	69	3	2	2	1	69	none	1930	0
1999	630836	69	3	2	2	1	69	none	1930	0
1999	633289	69	3	2	2	1	69	none	1930	0
1999	628377	70	3	2	2	1	70	none	1929	0
1999	629169	70	3	2	2	1	70	none	1929	0
1999	635562	70	3	2	2	1	70	none	1929	0
1999	628708	70	3	2	2	2	70	none	1929	0
1999	631440	70	3	2	2	2	70	none	1929	0
1999	632077	70	3	2	2	1	70	none	1929	0
1999	633854	70	3	2	2	1	70	none	1929	0
1999	634825	70	3	2	2	1	70	none	1929	0
1999	624501	70	3	2	2	2	70	none	1929	0
1999	627159	71	3	2	2	1	71	none	1928	0
1999	625306	71	3	2	2	1	71	none	1928	0
1999	631775	71	3	2	2	1	71	none	1928	0
1999	631198	71	3	2	2	2	71	none	1928	0
1999	633401	71	3	2	2	2	71	none	1928	0
1999	624378	72	3	2	2	1	72	none	1927	0
1999	633001	72	3	2	2	1	72	none	1927	0
1999	633397	72	3	2	2	1	72	none	1927	0
1999	635931	72	3	2	2	2	72	none	1927	0
1999	626239	72	3	2	2	1	72	none	1927	0
1999	634251	73	3	2	2	1	73	none	1926	0
1999	627984	73	3	2	2	1	73	none	1926	0
1999	627907	74	3	2	2	2	74	none	1925	0
1999	629261	74	3	2	2	1	74	none	1925	0
1999	632043	74	3	2	2	1	74	none	1925	0
1999	634232	74	3	2	2	1	74	none	1925	0
1999	625232	74	3	2	2	1	74	none	1925	0
1999	628712	74	3	2	2	1	74	none	1925	0
1999	636476	75	3	2	2	1	75	none	1924	0
1999	625481	75	3	2	2	1	75	none	1924	0
1999	631516	75	3	2	2	1	75	none	1924	0
1999	634381	76	3	2	2	1	76	none	1923	0
1999	626893	76	3	2	2	1	76	none	1923	0
1999	633960	76	3	2	2	1	76	none	1923	0
1999	633695	77	3	2	2	1	77	none	1922	0
1999	632968	78	3	2	2	1	78	none	1921	0
1999	627632	83	3	2	2	1	83	none	1916	0
1999	627666	20	1	3	3	1	20	none	1979	0
1999	636373	21	1	9	3	1	21	none	1978	0
1999	636021	24	1	3	3	2	24	none	1975	0
1999	626158	28	1	4	3	1	28	none	1971	0
1999	633699	29	1	5	3	2	29	none	1970	0
1999	635887	35	1	4	3	2	35	none	1964	0
1999	628005	36	1	3	3	1	36	none	1963	0
1999	628597	36	1	3	3	1	36	none	1963	0
1999	627049	36	1	5	3	1	36	none	1963	0
1999	630006	37	1	3	3	1	37	none	1962	0
1999	636539	38	1	3	3	2	38	none	1961	0
1999	627724	38	1	6	3	2	38	none	1961	0
1999	634050	39	1	3	3	1	39	none	1960	0
1999	635536	39	1	8	3	2	39	none	1960	0
1999	637309	40	1	3	3	1	40	none	1959	0
1999	635210	40	1	3	3	2	40	none	1959	0
1999	628146	40	1	4	3	1	40	none	1959	0
1999	629080	41	1	3	3	2	41	none	1958	0
1999	625644	42	1	3	3	1	42	none	1957	0
1999	630930	42	1	3	3	1	42	none	1957	0
1999	625509	43	1	3	3	1	43	none	1956	0
1999	626756	43	1	3	3	1	43	none	1956	0
1999	627304	43	1	4	3	2	43	none	1956	0
1999	630294	44	1	3	3	1	44	none	1955	0
1999	636359	44	1	3	3	2	44	none	1955	0
1999	629123	46	2	3	3	2	46	none	1953	0
1999	633698	46	2	3	3	1	46	none	1953	0
1999	631683	46	2	5	3	1	46	none	1953	0
1999	634938	46	2	5	3	1	46	none	1953	0
1999	626218	46	2	6	3	1	46	none	1953	0
1999	623593	47	2	3	3	1	47	none	1952	0
1999	625943	47	2	3	3	1	47	none	1952	0
1999	626084	47	2	3	3	2	47	none	1952	0
1999	627370	47	2	3	3	2	47	none	1952	0
1999	634418	47	2	3	3	1	47	none	1952	0
1999	629661	47	2	3	3	1	47	none	1952	0
1999	625926	47	2	5	3	2	47	none	1952	0
1999	627280	48	2	3	3	1	48	none	1951	0
1999	628936	48	2	4	3	2	48	none	1951	0
1999	635343	48	2	5	3	1	48	none	1951	0
1999	636943	49	2	3	3	1	49	none	1950	0
1999	626774	50	2	4	3	1	50	none	1949	0
1999	626900	50	2	4	3	1	50	none	1949	0
1999	633782	50	2	5	3	1	50	none	1949	0
1999	616975	50	2	9	3	2	50	none	1949	0
1999	631984	51	2	8	3	1	51	none	1948	0
1999	633903	52	2	4	3	1	52	none	1947	0
1999	626229	53	2	3	3	2	53	none	1946	0
1999	630543	53	2	5	3	1	53	none	1946	0
1999	632235	54	2	3	3	2	54	none	1945	0
1999	636308	54	2	3	3	1	54	none	1945	0
1999	627836	54	2	3	3	1	54	none	1945	0
1999	629780	54	2	3	3	2	54	none	1945	0
1999	630776	55	2	3	3	2	55	none	1944	0
1999	633584	55	2	3	3	2	55	none	1944	0
1999	627121	55	2	4	3	1	55	none	1944	0
1999	633118	55	2	5	3	1	55	none	1944	0
1999	633141	55	2	8	3	1	55	none	1944	0
1999	625356	56	2	3	3	1	56	none	1943	0
1999	625554	56	2	3	3	1	56	none	1943	0
1999	632106	56	2	3	3	1	56	none	1943	0
1999	633754	56	2	4	3	1	56	none	1943	0
1999	636342	56	2	4	3	2	56	none	1943	0
1999	631100	56	2	5	3	1	56	none	1943	0
1999	633043	56	2	5	3	1	56	none	1943	0
1999	634679	56	2	5	3	1	56	none	1943	0
1999	629779	56	2	9	3	2	56	none	1943	0
1999	629956	57	2	3	3	1	57	none	1942	0
1999	630467	57	2	3	3	1	57	none	1942	0
1999	627192	57	2	4	3	2	57	none	1942	0
1999	513219	57	2	4	3	1	57	none	1942	0
1999	630378	59	2	3	3	1	59	none	1940	0
1999	632648	59	2	3	3	1	59	none	1940	0
1999	630635	59	2	4	3	1	59	none	1940	0
1999	630525	59	2	5	3	1	59	none	1940	0
1999	629832	59	2	5	3	1	59	none	1940	0
1999	634197	59	2	5	3	1	59	none	1940	0
1999	632299	60	3	3	3	1	60	none	1939	0
1999	627758	60	3	4	3	1	60	none	1939	0
1999	631000	60	3	5	3	2	60	none	1939	0
1999	630709	61	3	3	3	2	61	none	1938	0
1999	634697	61	3	3	3	1	61	none	1938	0
1999	634497	61	3	4	3	1	61	none	1938	0
1999	633282	61	3	5	3	1	61	none	1938	0
1999	628807	62	3	3	3	2	62	none	1937	0
1999	631779	62	3	4	3	1	62	none	1937	0
1999	625276	62	3	4	3	1	62	none	1937	0
1999	629029	62	3	4	3	1	62	none	1937	0
1999	626520	62	3	5	3	1	62	none	1937	0
1999	633800	62	3	5	3	1	62	none	1937	0
1999	635581	62	3	5	3	1	62	none	1937	0
1999	636212	62	3	8	3	1	62	none	1937	0
1999	637022	62	3	8	3	1	62	none	1937	0
1999	626108	63	3	3	3	1	63	none	1936	0
1999	633074	63	3	3	3	1	63	none	1936	0
1999	633829	63	3	4	3	1	63	none	1936	0
1999	636506	63	3	4	3	2	63	none	1936	0
1999	304906	63	3	5	3	1	63	none	1936	0
1999	631597	63	3	5	3	2	63	none	1936	0
1999	635038	63	3	5	3	1	63	none	1936	0
1999	629556	63	3	8	3	2	63	none	1936	0
1999	276766	64	3	3	3	1	64	none	1935	0
1999	631603	64	3	3	3	1	64	none	1935	0
1999	635705	64	3	3	3	1	64	none	1935	0
1999	631759	64	3	4	3	1	64	none	1935	0
1999	634886	64	3	4	3	1	64	none	1935	0
1999	624875	64	3	4	3	1	64	none	1935	0
1999	630272	64	3	4	3	1	64	none	1935	0
1999	636143	64	3	5	3	1	64	none	1935	0
1999	632313	65	3	3	3	1	65	none	1934	0
1999	626110	65	3	4	3	1	65	none	1934	0
1999	629227	65	3	4	3	1	65	none	1934	0
1999	635137	65	3	4	3	1	65	none	1934	0
1999	635502	65	3	4	3	2	65	none	1934	0
1999	635667	65	3	4	3	1	65	none	1934	0
1999	626525	65	3	5	3	1	65	none	1934	0
1999	624974	66	3	3	3	2	66	none	1933	0
1999	628596	66	3	3	3	1	66	none	1933	0
1999	637027	66	3	3	3	2	66	none	1933	0
1999	629472	66	3	4	3	2	66	none	1933	0
1999	625522	66	3	5	3	2	66	none	1933	0
1999	625621	66	3	6	3	1	66	none	1933	0
1999	625814	67	3	3	3	1	67	none	1932	0
1999	627689	67	3	3	3	1	67	none	1932	0
1999	636279	67	3	3	3	2	67	none	1932	0
1999	625751	67	3	4	3	2	67	none	1932	0
1999	631564	67	3	4	3	1	67	none	1932	0
1999	628011	68	3	3	3	1	68	none	1931	0
1999	631588	68	3	3	3	2	68	none	1931	0
1999	625716	68	3	4	3	2	68	none	1931	0
1999	636652	68	3	4	3	2	68	none	1931	0
1999	628991	68	3	8	3	1	68	none	1931	0
1999	629028	69	3	3	3	1	69	none	1930	0
1999	635245	69	3	3	3	1	69	none	1930	0
1999	630029	69	3	4	3	1	69	none	1930	0
1999	629852	69	3	4	3	1	69	none	1930	0
1999	636974	70	3	3	3	1	70	none	1929	0
1999	628303	70	3	3	3	1	70	none	1929	0
1999	633531	70	3	4	3	2	70	none	1929	0
1999	635649	70	3	5	3	2	70	none	1929	0
1999	636829	70	3	6	3	2	70	none	1929	0
1999	626324	71	3	3	3	1	71	none	1928	0
1999	633491	71	3	5	3	1	71	none	1928	0
1999	624502	72	3	4	3	1	72	none	1927	0
1999	631825	73	3	4	3	1	73	none	1926	0
1999	632682	73	3	5	3	2	73	none	1926	0
1999	631290	74	3	3	3	1	74	none	1925	0
1999	637089	75	3	8	3	1	75	none	1924	0
1999	626481	77	3	4	3	1	77	none	1922	0
1999	634929	78	3	3	3	1	78	none	1921	0
1999	637498	79	3	3	3	1	79	none	1920	0
1999	634255	83	3	4	3	1	83	none	1916	0
2000	638089	31	1	1	1	1	31	none	1969	0
2000	638779	32	1	1	1	1	32	none	1968	0
2000	648977	32	1	1	1	2	32	none	1968	0
2000	641218	34	1	1	1	2	34	none	1966	0
2000	639031	34	1	1	1	1	34	none	1966	0
2000	637365	36	1	1	1	2	36	none	1964	0
2000	641370	36	1	1	1	2	36	none	1964	0
2000	650585	36	1	1	1	1	36	none	1964	0
2000	638152	38	1	1	1	2	38	none	1962	0
2000	638938	38	1	1	1	1	38	none	1962	0
2000	648519	38	1	1	1	1	38	none	1962	0
2000	648484	40	1	1	1	1	40	none	1960	0
2000	639840	42	1	1	1	2	42	none	1958	0
2000	638346	42	1	1	1	1	42	none	1958	0
2000	646587	43	1	1	1	2	43	none	1957	0
2000	649845	43	1	1	1	1	43	none	1957	0
2000	642168	44	1	1	1	1	44	none	1956	0
2000	645785	44	1	1	1	2	44	none	1956	0
2000	646603	44	1	1	1	2	44	none	1956	0
2000	648589	44	1	1	1	1	44	none	1956	0
2000	645535	44	1	1	1	1	44	none	1956	0
2000	640857	44	1	1	1	2	44	none	1956	0
2000	637707	46	2	1	1	2	46	none	1954	0
2000	644711	46	2	1	1	2	46	none	1954	0
2000	639851	46	2	1	1	1	46	none	1954	0
2000	638567	47	2	1	1	1	47	none	1953	0
2000	639458	47	2	1	1	1	47	none	1953	0
2000	648226	47	2	1	1	2	47	none	1953	0
2000	649439	47	2	1	1	1	47	none	1953	0
2000	647334	47	2	1	1	2	47	none	1953	0
2000	645742	47	2	1	1	2	47	none	1953	0
2000	648295	48	2	1	1	2	48	none	1952	0
2000	638428	48	2	1	1	1	48	none	1952	0
2000	644671	48	2	1	1	2	48	none	1952	0
2000	650151	48	2	1	1	2	48	none	1952	0
2000	647462	48	2	1	1	2	48	none	1952	0
2000	638650	49	2	1	1	1	49	none	1951	0
2000	648023	49	2	1	1	2	49	none	1951	0
2000	632501	49	2	1	1	2	49	none	1951	0
2000	650000	49	2	1	1	1	49	none	1951	0
2000	522386	50	2	1	1	2	50	none	1950	0
2000	646457	50	2	1	1	2	50	none	1950	0
2000	641142	50	2	1	1	1	50	none	1950	0
2000	644115	51	2	1	1	1	51	none	1949	0
2000	644171	51	2	1	1	1	51	none	1949	0
2000	646147	52	2	1	1	1	52	none	1948	0
2000	648674	52	2	1	1	1	52	none	1948	0
2000	639430	52	2	1	1	1	52	none	1948	0
2000	637812	53	2	1	1	1	53	none	1947	0
2000	549629	53	2	1	1	2	53	none	1947	0
2000	644947	53	2	1	1	2	53	none	1947	0
2000	647689	53	2	1	1	1	53	none	1947	0
2000	647859	53	2	1	1	2	53	none	1947	0
2000	646263	54	2	1	1	2	54	none	1946	0
2000	648994	54	2	1	1	1	54	none	1946	0
2000	647727	54	2	1	1	1	54	none	1946	0
2000	645524	54	2	1	1	1	54	none	1946	0
2000	648533	55	2	1	1	2	55	none	1945	0
2000	644795	55	2	1	1	2	55	none	1945	0
2000	637238	55	2	1	1	1	55	none	1945	0
2000	641153	55	2	1	1	2	55	none	1945	0
2000	646482	55	2	1	1	1	55	none	1945	0
2000	647934	55	2	1	1	1	55	none	1945	0
2000	640836	55	2	1	1	2	55	none	1945	0
2000	645551	55	2	1	1	2	55	none	1945	0
2000	642398	56	2	1	1	2	56	none	1944	0
2000	637521	56	2	1	1	1	56	none	1944	0
2000	649955	57	2	1	1	2	57	none	1943	0
2000	639911	57	2	1	1	2	57	none	1943	0
2000	640581	57	2	1	1	1	57	none	1943	0
2000	642476	57	2	1	1	2	57	none	1943	0
2000	650608	57	2	1	1	2	57	none	1943	0
2000	650467	57	2	1	1	2	57	none	1943	0
2000	643316	58	2	1	1	2	58	none	1942	0
2000	644690	58	2	1	1	2	58	none	1942	0
2000	649110	58	2	1	1	1	58	none	1942	0
2000	637594	58	2	1	1	2	58	none	1942	0
2000	637379	58	2	1	1	2	58	none	1942	0
2000	639049	58	2	1	1	1	58	none	1942	0
2000	643845	58	2	1	1	2	58	none	1942	0
2000	647397	58	2	1	1	2	58	none	1942	0
2000	648060	58	2	1	1	1	58	none	1942	0
2000	641105	58	2	1	1	1	58	none	1942	0
2000	589490	58	2	1	1	2	58	none	1942	0
2000	637851	59	2	1	1	2	59	none	1941	0
2000	645455	59	2	1	1	2	59	none	1941	0
2000	604081	59	2	1	1	2	59	none	1941	0
2000	640827	59	2	1	1	2	59	none	1941	0
2000	644518	59	2	1	1	2	59	none	1941	0
2000	649257	59	2	1	1	1	59	none	1941	0
2000	640515	60	3	1	1	2	60	none	1940	0
2000	643903	60	3	1	1	2	60	none	1940	0
2000	640686	60	3	1	1	1	60	none	1940	0
2000	649911	60	3	1	1	1	60	none	1940	0
2000	640927	60	3	1	1	2	60	none	1940	0
2000	643391	60	3	1	1	2	60	none	1940	0
2000	637459	61	3	1	1	1	61	none	1939	0
2000	643318	61	3	1	1	1	61	none	1939	0
2000	647100	61	3	1	1	1	61	none	1939	0
2000	649635	61	3	1	1	2	61	none	1939	0
2000	639565	61	3	1	1	2	61	none	1939	0
2000	648450	61	3	1	1	1	61	none	1939	0
2000	637428	61	3	1	1	1	61	none	1939	0
2000	646637	61	3	1	1	2	61	none	1939	0
2000	643073	62	3	1	1	2	62	none	1938	0
2000	643868	62	3	1	1	2	62	none	1938	0
2000	644113	62	3	1	1	2	62	none	1938	0
2000	642187	62	3	1	1	1	62	none	1938	0
2000	642887	62	3	1	1	2	62	none	1938	0
2000	644905	62	3	1	1	1	62	none	1938	0
2000	648624	62	3	1	1	2	62	none	1938	0
2000	649467	62	3	1	1	1	62	none	1938	0
2000	641868	62	3	1	1	2	62	none	1938	0
2000	648747	62	3	1	1	1	62	none	1938	0
2000	642795	62	3	1	1	1	62	none	1938	0
2000	646534	62	3	1	1	1	62	none	1938	0
2000	647697	63	3	1	1	2	63	none	1937	0
2000	648009	63	3	1	1	1	63	none	1937	0
2000	650321	63	3	1	1	1	63	none	1937	0
2000	638243	63	3	1	1	2	63	none	1937	0
2000	639185	63	3	1	1	1	63	none	1937	0
2000	650231	63	3	1	1	1	63	none	1937	0
2000	647068	63	3	1	1	2	63	none	1937	0
2000	643192	64	3	1	1	2	64	none	1936	0
2000	645345	64	3	1	1	1	64	none	1936	0
2000	648479	64	3	1	1	1	64	none	1936	0
2000	637565	64	3	1	1	2	64	none	1936	0
2000	641337	64	3	1	1	1	64	none	1936	0
2000	648707	65	3	1	1	2	65	none	1935	0
2000	640245	65	3	1	1	1	65	none	1935	0
2000	647081	65	3	1	1	2	65	none	1935	0
2000	650002	65	3	1	1	1	65	none	1935	0
2000	639100	65	3	1	1	2	65	none	1935	0
2000	643308	65	3	1	1	2	65	none	1935	0
2000	648497	65	3	1	1	1	65	none	1935	0
2000	648669	65	3	1	1	1	65	none	1935	0
2000	639697	66	3	1	1	2	66	none	1934	0
2000	643727	66	3	1	1	2	66	none	1934	0
2000	643899	66	3	1	1	1	66	none	1934	0
2000	638274	66	3	1	1	1	66	none	1934	0
2000	640757	66	3	1	1	2	66	none	1934	0
2000	644934	66	3	1	1	2	66	none	1934	0
2000	649433	66	3	1	1	1	66	none	1934	0
2000	520053	67	3	1	1	1	67	none	1933	0
2000	637558	67	3	1	1	1	67	none	1933	0
2000	641472	67	3	1	1	2	67	none	1933	0
2000	644199	67	3	1	1	2	67	none	1933	0
2000	640476	67	3	1	1	1	67	none	1933	0
2000	639392	67	3	1	1	1	67	none	1933	0
2000	645867	67	3	1	1	1	67	none	1933	0
2000	638115	68	3	1	1	2	68	none	1932	0
2000	638757	68	3	1	1	1	68	none	1932	0
2000	642150	68	3	1	1	1	68	none	1932	0
2000	646851	68	3	1	1	2	68	none	1932	0
2000	649988	68	3	1	1	2	68	none	1932	0
2000	647599	68	3	1	1	1	68	none	1932	0
2000	644565	68	3	1	1	2	68	none	1932	0
2000	637291	68	3	1	1	1	68	none	1932	0
2000	645250	69	3	1	1	1	69	none	1931	0
2000	648858	69	3	1	1	2	69	none	1931	0
2000	649184	69	3	1	1	1	69	none	1931	0
2000	640874	69	3	1	1	1	69	none	1931	0
2000	643808	69	3	1	1	1	69	none	1931	0
2000	648581	69	3	1	1	1	69	none	1931	0
2000	638048	69	3	1	1	2	69	none	1931	0
2000	639098	69	3	1	1	2	69	none	1931	0
2000	639795	69	3	1	1	2	69	none	1931	0
2000	638347	70	3	1	1	2	70	none	1930	0
2000	637284	70	3	1	1	2	70	none	1930	0
2000	644100	70	3	1	1	1	70	none	1930	0
2000	648759	70	3	1	1	2	70	none	1930	0
2000	638546	70	3	1	1	1	70	none	1930	0
2000	640085	70	3	1	1	1	70	none	1930	0
2000	643009	70	3	1	1	1	70	none	1930	0
2000	644460	70	3	1	1	2	70	none	1930	0
2000	646274	70	3	1	1	2	70	none	1930	0
2000	647710	70	3	1	1	2	70	none	1930	0
2000	639705	71	3	1	1	2	71	none	1929	0
2000	640699	71	3	1	1	1	71	none	1929	0
2000	641963	71	3	1	1	2	71	none	1929	0
2000	637015	71	3	1	1	1	71	none	1929	0
2000	641788	71	3	1	1	2	71	none	1929	0
2000	638990	72	3	1	1	2	72	none	1928	0
2000	643096	72	3	1	1	2	72	none	1928	0
2000	643867	72	3	1	1	1	72	none	1928	0
2000	646551	72	3	1	1	1	72	none	1928	0
2000	644225	73	3	1	1	1	73	none	1927	0
2000	648351	74	3	1	1	1	74	none	1926	0
2000	646342	75	3	1	1	1	75	none	1925	0
2000	637259	76	3	1	1	1	76	none	1924	0
2000	641651	77	3	1	1	1	77	none	1923	0
2000	639278	78	3	1	1	1	78	none	1922	0
2000	648613	81	3	1	1	1	81	none	1919	0
2000	649699	82	3	1	1	2	82	none	1918	0
2000	638148	29	1	2	2	1	29	none	1971	0
2000	641532	30	1	2	2	1	30	none	1970	0
2000	646715	31	1	2	2	2	31	none	1969	0
2000	649369	34	1	2	2	1	34	none	1966	0
2000	650579	35	1	2	2	1	35	none	1965	0
2000	642634	36	1	2	2	1	36	none	1964	0
2000	649060	37	1	2	2	2	37	none	1963	0
2000	640267	37	1	2	2	1	37	none	1963	0
2000	649690	38	1	2	2	1	38	none	1962	0
2000	644112	38	1	2	2	1	38	none	1962	0
2000	621074	40	1	2	2	1	40	none	1960	0
2000	649381	40	1	2	2	1	40	none	1960	0
2000	645110	40	1	2	2	1	40	none	1960	0
2000	639585	41	1	2	2	1	41	none	1959	0
2000	649211	42	1	2	2	1	42	none	1958	0
2000	638901	42	1	2	2	1	42	none	1958	0
2000	643946	44	1	2	2	1	44	none	1956	0
2000	644938	44	1	2	2	1	44	none	1956	0
2000	637408	46	2	2	2	1	46	none	1954	0
2000	649267	46	2	2	2	1	46	none	1954	0
2000	648752	46	2	2	2	1	46	none	1954	0
2000	637579	47	2	2	2	1	47	none	1953	0
2000	648609	47	2	2	2	1	47	none	1953	0
2000	649821	47	2	2	2	1	47	none	1953	0
2000	640473	47	2	2	2	1	47	none	1953	0
2000	648934	47	2	2	2	1	47	none	1953	0
2000	641530	47	2	2	2	1	47	none	1953	0
2000	616329	48	2	2	2	1	48	none	1952	0
2000	643908	48	2	2	2	1	48	none	1952	0
2000	648582	48	2	2	2	2	48	none	1952	0
2000	641845	48	2	2	2	1	48	none	1952	0
2000	643085	49	2	2	2	1	49	none	1951	0
2000	644865	49	2	2	2	1	49	none	1951	0
2000	645609	49	2	2	2	1	49	none	1951	0
2000	648054	49	2	2	2	1	49	none	1951	0
2000	648139	49	2	2	2	1	49	none	1951	0
2000	637397	49	2	2	2	1	49	none	1951	0
2000	641584	50	2	2	2	2	50	none	1950	0
2000	645229	50	2	2	2	1	50	none	1950	0
2000	638217	51	2	2	2	1	51	none	1949	0
2000	644960	52	2	2	2	2	52	none	1948	0
2000	649491	52	2	2	2	1	52	none	1948	0
2000	648862	52	2	2	2	1	52	none	1948	0
2000	644321	52	2	2	2	1	52	none	1948	0
2000	638250	53	2	2	2	1	53	none	1947	0
2000	645548	53	2	2	2	2	53	none	1947	0
2000	646361	53	2	2	2	1	53	none	1947	0
2000	641332	53	2	2	2	1	53	none	1947	0
2000	645049	53	2	2	2	1	53	none	1947	0
2000	640139	53	2	2	2	1	53	none	1947	0
2000	643297	54	2	2	2	1	54	none	1946	0
2000	646644	54	2	2	2	1	54	none	1946	0
2000	637676	54	2	2	2	1	54	none	1946	0
2000	643964	54	2	2	2	1	54	none	1946	0
2000	638099	55	2	2	2	1	55	none	1945	0
2000	644359	55	2	2	2	1	55	none	1945	0
2000	649650	55	2	2	2	1	55	none	1945	0
2000	643188	55	2	2	2	1	55	none	1945	0
2000	646024	55	2	2	2	1	55	none	1945	0
2000	639027	56	2	2	2	1	56	none	1944	0
2000	642901	56	2	2	2	1	56	none	1944	0
2000	587926	56	2	2	2	2	56	none	1944	0
2000	638351	56	2	2	2	1	56	none	1944	0
2000	645559	56	2	2	2	1	56	none	1944	0
2000	639746	56	2	2	2	1	56	none	1944	0
2000	639933	57	2	2	2	1	57	none	1943	0
2000	641030	57	2	2	2	1	57	none	1943	0
2000	645486	57	2	2	2	1	57	none	1943	0
2000	648042	57	2	2	2	1	57	none	1943	0
2000	649443	57	2	2	2	2	57	none	1943	0
2000	648910	57	2	2	2	2	57	none	1943	0
2000	650422	57	2	2	2	1	57	none	1943	0
2000	638304	57	2	2	2	1	57	none	1943	0
2000	638964	57	2	2	2	1	57	none	1943	0
2000	641241	57	2	2	2	1	57	none	1943	0
2000	641343	57	2	2	2	1	57	none	1943	0
2000	638068	58	2	2	2	1	58	none	1942	0
2000	638433	58	2	2	2	1	58	none	1942	0
2000	643513	58	2	2	2	1	58	none	1942	0
2000	645162	58	2	2	2	1	58	none	1942	0
2000	647735	58	2	2	2	1	58	none	1942	0
2000	649465	58	2	2	2	1	58	none	1942	0
2000	642965	58	2	2	2	1	58	none	1942	0
2000	624426	58	2	2	2	2	58	none	1942	0
2000	645970	58	2	2	2	1	58	none	1942	0
2000	638023	59	2	2	2	1	59	none	1941	0
2000	638134	59	2	2	2	1	59	none	1941	0
2000	638959	59	2	2	2	2	59	none	1941	0
2000	642426	59	2	2	2	1	59	none	1941	0
2000	642353	59	2	2	2	1	59	none	1941	0
2000	638254	59	2	2	2	1	59	none	1941	0
2000	638767	59	2	2	2	1	59	none	1941	0
2000	641418	59	2	2	2	1	59	none	1941	0
2000	642850	59	2	2	2	2	59	none	1941	0
2000	647908	59	2	2	2	1	59	none	1941	0
2000	650098	59	2	2	2	1	59	none	1941	0
2000	643472	59	2	2	2	1	59	none	1941	0
2000	637706	60	3	2	2	1	60	none	1940	0
2000	639462	60	3	2	2	1	60	none	1940	0
2000	643579	60	3	2	2	1	60	none	1940	0
2000	646721	60	3	2	2	1	60	none	1940	0
2000	647704	60	3	2	2	1	60	none	1940	0
2000	647714	60	3	2	2	1	60	none	1940	0
2000	647749	60	3	2	2	2	60	none	1940	0
2000	648878	60	3	2	2	2	60	none	1940	0
2000	645428	60	3	2	2	1	60	none	1940	0
2000	649162	60	3	2	2	1	60	none	1940	0
2000	639809	60	3	2	2	1	60	none	1940	0
2000	642565	60	3	2	2	1	60	none	1940	0
2000	638178	61	3	2	2	1	61	none	1939	0
2000	648431	61	3	2	2	1	61	none	1939	0
2000	645225	62	3	2	2	1	62	none	1938	0
2000	648914	62	3	2	2	1	62	none	1938	0
2000	648631	62	3	2	2	1	62	none	1938	0
2000	638780	62	3	2	2	1	62	none	1938	0
2000	642995	62	3	2	2	2	62	none	1938	0
2000	648749	62	3	2	2	1	62	none	1938	0
2000	649762	62	3	2	2	1	62	none	1938	0
2000	639008	62	3	2	2	1	62	none	1938	0
2000	640306	62	3	2	2	1	62	none	1938	0
2000	643760	62	3	2	2	1	62	none	1938	0
2000	638003	63	3	2	2	1	63	none	1937	0
2000	641019	63	3	2	2	1	63	none	1937	0
2000	641378	63	3	2	2	1	63	none	1937	0
2000	646226	63	3	2	2	1	63	none	1937	0
2000	646326	63	3	2	2	1	63	none	1937	0
2000	646881	63	3	2	2	1	63	none	1937	0
2000	646661	63	3	2	2	1	63	none	1937	0
2000	639796	63	3	2	2	1	63	none	1937	0
2000	523594	64	3	2	2	1	64	none	1936	0
2000	637704	64	3	2	2	1	64	none	1936	0
2000	642692	64	3	2	2	1	64	none	1936	0
2000	648938	64	3	2	2	1	64	none	1936	0
2000	639434	64	3	2	2	1	64	none	1936	0
2000	639691	64	3	2	2	1	64	none	1936	0
2000	647146	64	3	2	2	1	64	none	1936	0
2000	637859	64	3	2	2	1	64	none	1936	0
2000	638477	64	3	2	2	1	64	none	1936	0
2000	638754	64	3	2	2	1	64	none	1936	0
2000	647958	64	3	2	2	1	64	none	1936	0
2000	637427	65	3	2	2	1	65	none	1935	0
2000	640062	65	3	2	2	1	65	none	1935	0
2000	647044	65	3	2	2	1	65	none	1935	0
2000	649300	65	3	2	2	1	65	none	1935	0
2000	637396	65	3	2	2	1	65	none	1935	0
2000	638816	65	3	2	2	1	65	none	1935	0
2000	641652	65	3	2	2	2	65	none	1935	0
2000	638052	65	3	2	2	1	65	none	1935	0
2000	638505	66	3	2	2	1	66	none	1934	0
2000	640263	66	3	2	2	1	66	none	1934	0
2000	649757	66	3	2	2	1	66	none	1934	0
2000	636759	66	3	2	2	2	66	none	1934	0
2000	644032	66	3	2	2	1	66	none	1934	0
2000	569072	67	3	2	2	1	67	none	1933	0
2000	638269	67	3	2	2	1	67	none	1933	0
2000	638863	67	3	2	2	1	67	none	1933	0
2000	641714	67	3	2	2	1	67	none	1933	0
2000	643119	67	3	2	2	1	67	none	1933	0
2000	640530	67	3	2	2	2	67	none	1933	0
2000	639402	67	3	2	2	1	67	none	1933	0
2000	640312	67	3	2	2	1	67	none	1933	0
2000	646423	67	3	2	2	1	67	none	1933	0
2000	648734	67	3	2	2	1	67	none	1933	0
2000	645679	67	3	2	2	1	67	none	1933	0
2000	647410	67	3	2	2	1	67	none	1933	0
2000	648590	67	3	2	2	1	67	none	1933	0
2000	639763	68	3	2	2	1	68	none	1932	0
2000	641166	68	3	2	2	1	68	none	1932	0
2000	643185	68	3	2	2	1	68	none	1932	0
2000	647761	68	3	2	2	1	68	none	1932	0
2000	640697	68	3	2	2	2	68	none	1932	0
2000	647289	68	3	2	2	1	68	none	1932	0
2000	648860	68	3	2	2	2	68	none	1932	0
2000	639985	68	3	2	2	1	68	none	1932	0
2000	647557	68	3	2	2	2	68	none	1932	0
2000	647133	69	3	2	2	2	69	none	1931	0
2000	649784	69	3	2	2	1	69	none	1931	0
2000	638682	69	3	2	2	1	69	none	1931	0
2000	644328	69	3	2	2	1	69	none	1931	0
2000	645976	69	3	2	2	2	69	none	1931	0
2000	640256	70	3	2	2	2	70	none	1930	0
2000	645164	70	3	2	2	1	70	none	1930	0
2000	648051	70	3	2	2	1	70	none	1930	0
2000	639132	70	3	2	2	1	70	none	1930	0
2000	645260	70	3	2	2	1	70	none	1930	0
2000	650499	70	3	2	2	1	70	none	1930	0
2000	640137	70	3	2	2	1	70	none	1930	0
2000	640945	71	3	2	2	1	71	none	1929	0
2000	645591	71	3	2	2	2	71	none	1929	0
2000	648260	71	3	2	2	2	71	none	1929	0
2000	649519	71	3	2	2	1	71	none	1929	0
2000	637926	71	3	2	2	1	71	none	1929	0
2000	646305	71	3	2	2	1	71	none	1929	0
2000	638210	72	3	2	2	1	72	none	1928	0
2000	638554	72	3	2	2	1	72	none	1928	0
2000	642875	72	3	2	2	1	72	none	1928	0
2000	644156	72	3	2	2	1	72	none	1928	0
2000	644192	72	3	2	2	2	72	none	1928	0
2000	642250	72	3	2	2	1	72	none	1928	0
2000	637848	73	3	2	2	1	73	none	1927	0
2000	639369	73	3	2	2	1	73	none	1927	0
2000	641684	73	3	2	2	2	73	none	1927	0
2000	646837	73	3	2	2	1	73	none	1927	0
2000	649404	73	3	2	2	2	73	none	1927	0
2000	634261	73	3	2	2	1	73	none	1927	0
2000	637761	73	3	2	2	1	73	none	1927	0
2000	637624	74	3	2	2	1	74	none	1926	0
2000	638669	74	3	2	2	1	74	none	1926	0
2000	641020	74	3	2	2	1	74	none	1926	0
2000	641689	74	3	2	2	1	74	none	1926	0
2000	624924	75	3	2	2	2	75	none	1925	0
2000	648632	75	3	2	2	1	75	none	1925	0
2000	645678	76	3	2	2	1	76	none	1924	0
2000	650568	76	3	2	2	1	76	none	1924	0
2000	637814	77	3	2	2	2	77	none	1923	0
2000	645333	77	3	2	2	1	77	none	1923	0
2000	648991	80	3	2	2	1	80	none	1920	0
2000	646220	18	1	9	3	1	18	none	1982	0
2000	645965	20	1	3	3	1	20	none	1980	0
2000	644087	22	1	9	3	1	22	none	1978	0
2000	645147	24	1	5	3	1	24	none	1976	0
2000	642786	27	1	8	3	2	27	none	1973	0
2000	649353	28	1	3	3	2	28	none	1972	0
2000	644329	32	1	5	3	1	32	none	1968	0
2000	642861	34	1	9	3	2	34	none	1966	0
2000	646295	36	1	3	3	1	36	none	1964	0
2000	647165	36	1	8	3	1	36	none	1964	0
2000	648560	37	1	3	3	1	37	none	1963	0
2000	639318	37	1	3	3	1	37	none	1963	0
2000	640607	38	1	3	3	1	38	none	1962	0
2000	637828	38	1	6	3	1	38	none	1962	0
2000	646313	38	1	9	3	1	38	none	1962	0
2000	643713	39	1	3	3	1	39	none	1961	0
2000	644499	39	1	3	3	2	39	none	1961	0
2000	637734	40	1	3	3	1	40	none	1960	0
2000	649416	40	1	8	3	1	40	none	1960	0
2000	642602	42	1	3	3	2	42	none	1958	0
2000	644389	42	1	3	3	1	42	none	1958	0
2000	476960	42	1	4	3	2	42	none	1958	0
2000	643468	42	1	5	3	2	42	none	1958	0
2000	637527	43	1	3	3	2	43	none	1957	0
2000	644841	43	1	3	3	1	43	none	1957	0
2000	644260	43	1	3	3	1	43	none	1957	0
2000	642638	43	1	5	3	1	43	none	1957	0
2000	646057	43	1	8	3	1	43	none	1957	0
2000	640119	46	2	3	3	1	46	none	1954	0
2000	643283	46	2	3	3	1	46	none	1954	0
2000	647609	46	2	3	3	2	46	none	1954	0
2000	642446	46	2	5	3	1	46	none	1954	0
2000	632074	47	2	3	3	1	47	none	1953	0
2000	616543	47	2	3	3	1	47	none	1953	0
2000	639323	48	2	5	3	1	48	none	1952	0
2000	645308	48	2	5	3	1	48	none	1952	0
2000	644257	48	2	6	3	2	48	none	1952	0
2000	640769	48	2	9	3	1	48	none	1952	0
2000	645739	49	2	3	3	1	49	none	1951	0
2000	649281	49	2	3	3	1	49	none	1951	0
2000	644643	49	2	9	3	1	49	none	1951	0
2000	637619	50	2	3	3	2	50	none	1950	0
2000	650301	50	2	3	3	1	50	none	1950	0
2000	645947	50	2	5	3	1	50	none	1950	0
2000	649730	50	2	9	3	2	50	none	1950	0
2000	640542	51	2	3	3	2	51	none	1949	0
2000	645144	51	2	3	3	2	51	none	1949	0
2000	638305	51	2	6	3	1	51	none	1949	0
2000	647039	52	2	3	3	1	52	none	1948	0
2000	648372	52	2	3	3	1	52	none	1948	0
2000	641931	52	2	4	3	2	52	none	1948	0
2000	647686	52	2	4	3	1	52	none	1948	0
2000	648804	52	2	8	3	1	52	none	1948	0
2000	643743	53	2	3	3	1	53	none	1947	0
2000	646570	53	2	3	3	2	53	none	1947	0
2000	640465	53	2	5	3	1	53	none	1947	0
2000	638840	54	2	3	3	1	54	none	1946	0
2000	643620	54	2	3	3	1	54	none	1946	0
2000	644589	54	2	3	3	1	54	none	1946	0
2000	644826	54	2	3	3	1	54	none	1946	0
2000	645469	54	2	5	3	2	54	none	1946	0
2000	639322	55	2	3	3	2	55	none	1945	0
2000	641573	55	2	3	3	1	55	none	1945	0
2000	642019	55	2	3	3	1	55	none	1945	0
2000	638834	56	2	3	3	1	56	none	1944	0
2000	644209	56	2	3	3	1	56	none	1944	0
2000	645121	56	2	5	3	1	56	none	1944	0
2000	642406	56	2	6	3	1	56	none	1944	0
2000	642758	57	2	3	3	1	57	none	1943	0
2000	646165	57	2	3	3	1	57	none	1943	0
2000	646264	57	2	3	3	1	57	none	1943	0
2000	648302	57	2	3	3	1	57	none	1943	0
2000	648935	57	2	4	3	2	57	none	1943	0
2000	645695	57	2	4	3	1	57	none	1943	0
2000	637303	58	2	3	3	1	58	none	1942	0
2000	641236	58	2	3	3	1	58	none	1942	0
2000	645431	58	2	3	3	1	58	none	1942	0
2000	645610	58	2	4	3	1	58	none	1942	0
2000	638592	58	2	5	3	1	58	none	1942	0
2000	635715	60	3	3	3	1	60	none	1940	0
2000	646854	60	3	3	3	1	60	none	1940	0
2000	647644	60	3	3	3	1	60	none	1940	0
2000	648985	60	3	3	3	1	60	none	1940	0
2000	645613	60	3	4	3	2	60	none	1940	0
2000	640573	60	3	4	3	1	60	none	1940	0
2000	645456	60	3	5	3	1	60	none	1940	0
2000	640717	60	3	5	3	2	60	none	1940	0
2000	643397	60	3	6	3	1	60	none	1940	0
2000	645079	60	3	6	3	1	60	none	1940	0
2000	637384	61	3	3	3	1	61	none	1939	0
2000	411382	61	3	3	3	2	61	none	1939	0
2000	648097	61	3	4	3	2	61	none	1939	0
2000	650360	61	3	5	3	1	61	none	1939	0
2000	644358	62	3	3	3	1	62	none	1938	0
2000	640481	62	3	3	3	2	62	none	1938	0
2000	640083	62	3	5	3	1	62	none	1938	0
2000	642587	63	3	3	3	1	63	none	1937	0
2000	633578	63	3	4	3	1	63	none	1937	0
2000	641094	63	3	4	3	1	63	none	1937	0
2000	650326	63	3	4	3	2	63	none	1937	0
2000	649665	63	3	4	3	1	63	none	1937	0
2000	645476	64	3	5	3	1	64	none	1936	0
2000	648829	64	3	5	3	1	64	none	1936	0
2000	638040	65	3	3	3	2	65	none	1935	0
2000	642506	65	3	4	3	1	65	none	1935	0
2000	622655	65	3	5	3	1	65	none	1935	0
2000	642578	65	3	5	3	1	65	none	1935	0
2000	646532	65	3	5	3	2	65	none	1935	0
2000	641395	66	3	3	3	1	66	none	1934	0
2000	641754	66	3	3	3	2	66	none	1934	0
2000	641882	66	3	3	3	1	66	none	1934	0
2000	641996	66	3	3	3	1	66	none	1934	0
2000	644071	66	3	4	3	1	66	none	1934	0
2000	645195	66	3	5	3	2	66	none	1934	0
2000	638800	66	3	5	3	1	66	none	1934	0
2000	642035	66	3	5	3	1	66	none	1934	0
2000	643754	66	3	5	3	1	66	none	1934	0
2000	632830	67	3	3	3	2	67	none	1933	0
2000	645705	67	3	3	3	2	67	none	1933	0
2000	645279	67	3	3	3	1	67	none	1933	0
2000	647017	67	3	4	3	1	67	none	1933	0
2000	638422	67	3	4	3	1	67	none	1933	0
2000	648905	68	3	3	3	1	68	none	1932	0
2000	648737	68	3	4	3	2	68	none	1932	0
2000	649307	68	3	5	3	1	68	none	1932	0
2000	649609	68	3	6	3	1	68	none	1932	0
2000	644223	68	3	9	3	1	68	none	1932	0
2000	638920	69	3	3	3	2	69	none	1931	0
2000	636496	69	3	3	3	1	69	none	1931	0
2000	644758	69	3	3	3	2	69	none	1931	0
2000	649514	69	3	8	3	1	69	none	1931	0
2000	642994	70	3	3	3	1	70	none	1930	0
2000	641406	70	3	3	3	2	70	none	1930	0
2000	644243	70	3	3	3	1	70	none	1930	0
2000	640100	70	3	4	3	2	70	none	1930	0
2000	637872	71	3	3	3	1	71	none	1929	0
2000	648578	71	3	8	3	1	71	none	1929	0
2000	647270	72	3	3	3	1	72	none	1928	0
2000	643846	72	3	3	3	1	72	none	1928	0
2000	649917	72	3	4	3	1	72	none	1928	0
2000	642776	73	3	3	3	2	73	none	1927	0
2000	642372	74	3	5	3	2	74	none	1926	0
2000	648828	74	3	5	3	1	74	none	1926	0
2000	631134	75	3	3	3	2	75	none	1925	0
2000	647951	76	3	5	3	2	76	none	1924	0
2000	650088	77	3	4	3	1	77	none	1923	0
2000	642207	79	3	5	3	1	79	none	1921	0
2001	651691	28	1	1	1	2	28	none	1973	0
2001	653364	31	1	1	1	1	31	none	1970	0
2001	654781	33	1	1	1	2	33	none	1968	0
2001	667609	33	1	1	1	1	33	none	1968	0
2001	661864	34	1	1	1	2	34	none	1967	0
2001	662762	35	1	1	1	2	35	none	1966	0
2001	659525	35	1	1	1	1	35	none	1966	0
2001	668651	35	1	1	1	1	35	none	1966	0
2001	665136	36	1	1	1	1	36	none	1965	0
2001	653863	37	1	1	1	2	37	none	1964	0
2001	661854	37	1	1	1	2	37	none	1964	0
2001	650348	37	1	1	1	2	37	none	1964	0
2001	652896	37	1	1	1	2	37	none	1964	0
2001	659731	38	1	1	1	1	38	none	1963	0
2001	657080	38	1	1	1	2	38	none	1963	0
2001	650973	39	1	1	1	1	39	none	1962	0
2001	663367	39	1	1	1	1	39	none	1962	0
2001	661547	39	1	1	1	2	39	none	1962	0
2001	666159	39	1	1	1	1	39	none	1962	0
2001	668607	39	1	1	1	2	39	none	1962	0
2001	668230	39	1	1	1	2	39	none	1962	0
2001	668064	40	1	1	1	1	40	none	1961	0
2001	658871	41	1	1	1	2	41	none	1960	0
2001	660630	42	1	1	1	1	42	none	1959	0
2001	666152	43	1	1	1	1	43	none	1958	0
2001	667749	43	1	1	1	1	43	none	1958	0
2001	651627	43	1	1	1	1	43	none	1958	0
2001	666990	44	1	1	1	2	44	none	1957	0
2001	664262	44	1	1	1	1	44	none	1957	0
2001	661800	44	1	1	1	1	44	none	1957	0
2001	665738	45	2	1	1	1	45	none	1956	0
2001	658222	45	2	1	1	2	45	none	1956	0
2001	664479	45	2	1	1	1	45	none	1956	0
2001	651398	45	2	1	1	2	45	none	1956	0
2001	658496	45	2	1	1	1	45	none	1956	0
2001	639793	45	2	1	1	2	45	none	1956	0
2001	664696	46	2	1	1	2	46	none	1955	0
2001	656844	46	2	1	1	2	46	none	1955	0
2001	661548	46	2	1	1	1	46	none	1955	0
2001	667561	46	2	1	1	2	46	none	1955	0
2001	654404	46	2	1	1	1	46	none	1955	0
2001	658955	46	2	1	1	2	46	none	1955	0
2001	656534	47	2	1	1	2	47	none	1954	0
2001	660211	47	2	1	1	2	47	none	1954	0
2001	658616	47	2	1	1	1	47	none	1954	0
2001	668039	48	2	1	1	1	48	none	1953	0
2001	659402	48	2	1	1	2	48	none	1953	0
2001	655030	48	2	1	1	1	48	none	1953	0
2001	658073	48	2	1	1	2	48	none	1953	0
2001	659065	48	2	1	1	1	48	none	1953	0
2001	582230	48	2	1	1	1	48	none	1953	0
2001	653515	48	2	1	1	1	48	none	1953	0
2001	653428	49	2	1	1	2	49	none	1952	0
2001	666248	49	2	1	1	1	49	none	1952	0
2001	654229	49	2	1	1	1	49	none	1952	0
2001	651926	49	2	1	1	2	49	none	1952	0
2001	654924	50	2	1	1	1	50	none	1951	0
2001	661895	50	2	1	1	1	50	none	1951	0
2001	665993	50	2	1	1	1	50	none	1951	0
2001	662678	50	2	1	1	2	50	none	1951	0
2001	662859	50	2	1	1	2	50	none	1951	0
2001	657964	51	2	1	1	2	51	none	1950	0
2001	661863	51	2	1	1	2	51	none	1950	0
2001	663211	51	2	1	1	1	51	none	1950	0
2001	653808	52	2	1	1	1	52	none	1949	0
2001	658800	52	2	1	1	2	52	none	1949	0
2001	656062	52	2	1	1	1	52	none	1949	0
2001	658426	52	2	1	1	1	52	none	1949	0
2001	659597	52	2	1	1	1	52	none	1949	0
2001	652083	52	2	1	1	1	52	none	1949	0
2001	655409	52	2	1	1	1	52	none	1949	0
2001	658589	53	2	1	1	2	53	none	1948	0
2001	652986	53	2	1	1	1	53	none	1948	0
2001	662531	53	2	1	1	1	53	none	1948	0
2001	667124	53	2	1	1	1	53	none	1948	0
2001	665526	53	2	1	1	1	53	none	1948	0
2001	659971	54	2	1	1	2	54	none	1947	0
2001	661412	54	2	1	1	1	54	none	1947	0
2001	654209	54	2	1	1	1	54	none	1947	0
2001	654484	54	2	1	1	2	54	none	1947	0
2001	662122	54	2	1	1	1	54	none	1947	0
2001	651144	55	2	1	1	1	55	none	1946	0
2001	657942	55	2	1	1	2	55	none	1946	0
2001	658780	55	2	1	1	2	55	none	1946	0
2001	661974	55	2	1	1	2	55	none	1946	0
2001	667943	55	2	1	1	2	55	none	1946	0
2001	658695	55	2	1	1	1	55	none	1946	0
2001	662613	55	2	1	1	2	55	none	1946	0
2001	641302	56	2	1	1	1	56	none	1945	0
2001	656396	56	2	1	1	2	56	none	1945	0
2001	656979	56	2	1	1	1	56	none	1945	0
2001	664683	56	2	1	1	2	56	none	1945	0
2001	653401	56	2	1	1	1	56	none	1945	0
2001	659690	56	2	1	1	2	56	none	1945	0
2001	650443	56	2	1	1	1	56	none	1945	0
2001	651671	56	2	1	1	1	56	none	1945	0
2001	660084	56	2	1	1	1	56	none	1945	0
2001	662554	56	2	1	1	1	56	none	1945	0
2001	651451	56	2	1	1	2	56	none	1945	0
2001	658090	56	2	1	1	1	56	none	1945	0
2001	655230	57	2	1	1	2	57	none	1944	0
2001	656487	57	2	1	1	2	57	none	1944	0
2001	665166	57	2	1	1	2	57	none	1944	0
2001	653968	57	2	1	1	1	57	none	1944	0
2001	665258	57	2	1	1	1	57	none	1944	0
2001	651055	57	2	1	1	1	57	none	1944	0
2001	659813	57	2	1	1	2	57	none	1944	0
2001	659306	58	2	1	1	2	58	none	1943	0
2001	660600	58	2	1	1	2	58	none	1943	0
2001	664402	58	2	1	1	2	58	none	1943	0
2001	661777	58	2	1	1	2	58	none	1943	0
2001	519755	58	2	1	1	2	58	none	1943	0
2001	653505	59	2	1	1	1	59	none	1942	0
2001	657537	59	2	1	1	1	59	none	1942	0
2001	658414	59	2	1	1	1	59	none	1942	0
2001	662131	59	2	1	1	1	59	none	1942	0
2001	668053	59	2	1	1	1	59	none	1942	0
2001	652616	59	2	1	1	1	59	none	1942	0
2001	666326	59	2	1	1	1	59	none	1942	0
2001	659076	59	2	1	1	1	59	none	1942	0
2001	655202	60	3	1	1	1	60	none	1941	0
2001	662425	60	3	1	1	1	60	none	1941	0
2001	662857	60	3	1	1	2	60	none	1941	0
2001	662353	60	3	1	1	1	60	none	1941	0
2001	656493	61	3	1	1	2	61	none	1940	0
2001	660455	61	3	1	1	2	61	none	1940	0
2001	659547	61	3	1	1	1	61	none	1940	0
2001	664213	61	3	1	1	1	61	none	1940	0
2001	657771	62	3	1	1	1	62	none	1939	0
2001	651994	62	3	1	1	2	62	none	1939	0
2001	656306	62	3	1	1	2	62	none	1939	0
2001	663254	62	3	1	1	1	62	none	1939	0
2001	657307	62	3	1	1	1	62	none	1939	0
2001	663238	62	3	1	1	2	62	none	1939	0
2001	640262	63	3	1	1	2	63	none	1938	0
2001	257213	63	3	1	1	1	63	none	1938	0
2001	651487	63	3	1	1	1	63	none	1938	0
2001	657548	63	3	1	1	2	63	none	1938	0
2001	662658	64	3	1	1	1	64	none	1937	0
2001	663863	64	3	1	1	1	64	none	1937	0
2001	664860	64	3	1	1	2	64	none	1937	0
2001	664955	64	3	1	1	2	64	none	1937	0
2001	662543	64	3	1	1	2	64	none	1937	0
2001	658265	64	3	1	1	2	64	none	1937	0
2001	658215	65	3	1	1	2	65	none	1936	0
2001	651878	65	3	1	1	2	65	none	1936	0
2001	651521	65	3	1	1	1	65	none	1936	0
2001	662759	65	3	1	1	1	65	none	1936	0
2001	655800	66	3	1	1	1	66	none	1935	0
2001	654294	66	3	1	1	2	66	none	1935	0
2001	666068	66	3	1	1	1	66	none	1935	0
2001	668391	66	3	1	1	1	66	none	1935	0
2001	651598	67	3	1	1	1	67	none	1934	0
2001	655772	67	3	1	1	1	67	none	1934	0
2001	657332	67	3	1	1	2	67	none	1934	0
2001	658521	67	3	1	1	1	67	none	1934	0
2001	659281	67	3	1	1	2	67	none	1934	0
2001	662589	67	3	1	1	1	67	none	1934	0
2001	667218	67	3	1	1	2	67	none	1934	0
2001	653674	67	3	1	1	2	67	none	1934	0
2001	662926	67	3	1	1	1	67	none	1934	0
2001	653649	67	3	1	1	1	67	none	1934	0
2001	651780	68	3	1	1	2	68	none	1933	0
2001	651335	68	3	1	1	2	68	none	1933	0
2001	654703	68	3	1	1	1	68	none	1933	0
2001	654921	68	3	1	1	1	68	none	1933	0
2001	662905	68	3	1	1	2	68	none	1933	0
2001	662834	68	3	1	1	1	68	none	1933	0
2001	660500	68	3	1	1	2	68	none	1933	0
2001	665734	68	3	1	1	1	68	none	1933	0
2001	656030	68	3	1	1	2	68	none	1933	0
2001	662237	68	3	1	1	2	68	none	1933	0
2001	660064	69	3	1	1	1	69	none	1932	0
2001	660651	69	3	1	1	1	69	none	1932	0
2001	654198	70	3	1	1	1	70	none	1931	0
2001	662419	71	3	1	1	1	71	none	1930	0
2001	651535	71	3	1	1	1	71	none	1930	0
2001	651582	71	3	1	1	2	71	none	1930	0
2001	616670	72	3	1	1	1	72	none	1929	0
2001	651641	72	3	1	1	2	72	none	1929	0
2001	664333	72	3	1	1	1	72	none	1929	0
2001	657310	72	3	1	1	1	72	none	1929	0
2001	667466	72	3	1	1	2	72	none	1929	0
2001	657990	73	3	1	1	1	73	none	1928	0
2001	660381	73	3	1	1	2	73	none	1928	0
2001	656949	73	3	1	1	1	73	none	1928	0
2001	654406	73	3	1	1	1	73	none	1928	0
2001	661890	73	3	1	1	1	73	none	1928	0
2001	666267	73	3	1	1	1	73	none	1928	0
2001	655216	74	3	1	1	2	74	none	1927	0
2001	447754	74	3	1	1	1	74	none	1927	0
2001	656637	75	3	1	1	2	75	none	1926	0
2001	661018	75	3	1	1	1	75	none	1926	0
2001	665541	33	1	2	2	2	33	none	1968	0
2001	667378	33	1	2	2	1	33	none	1968	0
2001	655683	35	1	2	2	1	35	none	1966	0
2001	651695	36	1	2	2	1	36	none	1965	0
2001	651783	37	1	2	2	1	37	none	1964	0
2001	661811	38	1	2	2	1	38	none	1963	0
2001	653343	39	1	2	2	1	39	none	1962	0
2001	657998	39	1	2	2	1	39	none	1962	0
2001	658144	40	1	2	2	1	40	none	1961	0
2001	656443	40	1	2	2	1	40	none	1961	0
2001	662812	43	1	2	2	1	43	none	1958	0
2001	664448	44	1	2	2	1	44	none	1957	0
2001	666547	44	1	2	2	1	44	none	1957	0
2001	655976	44	1	2	2	1	44	none	1957	0
2001	656100	44	1	2	2	1	44	none	1957	0
2001	651819	45	2	2	2	1	45	none	1956	0
2001	665014	45	2	2	2	2	45	none	1956	0
2001	650916	45	2	2	2	1	45	none	1956	0
2001	654390	45	2	2	2	2	45	none	1956	0
2001	659823	45	2	2	2	1	45	none	1956	0
2001	652491	46	2	2	2	2	46	none	1955	0
2001	659090	46	2	2	2	2	46	none	1955	0
2001	654507	46	2	2	2	1	46	none	1955	0
2001	657645	46	2	2	2	1	46	none	1955	0
2001	665704	46	2	2	2	2	46	none	1955	0
2001	656069	47	2	2	2	1	47	none	1954	0
2001	659844	47	2	2	2	1	47	none	1954	0
2001	667900	47	2	2	2	1	47	none	1954	0
2001	658147	47	2	2	2	1	47	none	1954	0
2001	653915	48	2	2	2	1	48	none	1953	0
2001	658006	48	2	2	2	1	48	none	1953	0
2001	663221	48	2	2	2	1	48	none	1953	0
2001	665185	48	2	2	2	2	48	none	1953	0
2001	666188	48	2	2	2	1	48	none	1953	0
2001	668955	48	2	2	2	2	48	none	1953	0
2001	666357	49	2	2	2	1	49	none	1952	0
2001	667067	49	2	2	2	1	49	none	1952	0
2001	650626	49	2	2	2	1	49	none	1952	0
2001	650951	50	2	2	2	1	50	none	1951	0
2001	653901	50	2	2	2	1	50	none	1951	0
2001	662390	50	2	2	2	1	50	none	1951	0
2001	655262	50	2	2	2	1	50	none	1951	0
2001	663651	50	2	2	2	1	50	none	1951	0
2001	660419	50	2	2	2	1	50	none	1951	0
2001	654442	51	2	2	2	1	51	none	1950	0
2001	654840	51	2	2	2	1	51	none	1950	0
2001	658190	51	2	2	2	1	51	none	1950	0
2001	651940	51	2	2	2	1	51	none	1950	0
2001	652507	51	2	2	2	1	51	none	1950	0
2001	657933	51	2	2	2	2	51	none	1950	0
2001	653983	52	2	2	2	1	52	none	1949	0
2001	654358	52	2	2	2	1	52	none	1949	0
2001	661874	52	2	2	2	1	52	none	1949	0
2001	665700	52	2	2	2	1	52	none	1949	0
2001	659100	52	2	2	2	1	52	none	1949	0
2001	662046	52	2	2	2	1	52	none	1949	0
2001	664638	52	2	2	2	1	52	none	1949	0
2001	663029	52	2	2	2	1	52	none	1949	0
2001	658022	53	2	2	2	1	53	none	1948	0
2001	660617	53	2	2	2	1	53	none	1948	0
2001	658263	53	2	2	2	2	53	none	1948	0
2001	644158	53	2	2	2	1	53	none	1948	0
2001	653093	53	2	2	2	1	53	none	1948	0
2001	661140	53	2	2	2	1	53	none	1948	0
2001	650867	54	2	2	2	1	54	none	1947	0
2001	655753	54	2	2	2	2	54	none	1947	0
2001	655826	54	2	2	2	2	54	none	1947	0
2001	660476	54	2	2	2	1	54	none	1947	0
2001	661931	54	2	2	2	1	54	none	1947	0
2001	664016	55	2	2	2	1	55	none	1946	0
2001	651148	55	2	2	2	2	55	none	1946	0
2001	663967	55	2	2	2	1	55	none	1946	0
2001	651380	56	2	2	2	1	56	none	1945	0
2001	656425	56	2	2	2	1	56	none	1945	0
2001	651623	56	2	2	2	1	56	none	1945	0
2001	663283	56	2	2	2	1	56	none	1945	0
2001	667889	56	2	2	2	1	56	none	1945	0
2001	668526	56	2	2	2	1	56	none	1945	0
2001	651617	57	2	2	2	1	57	none	1944	0
2001	658081	57	2	2	2	1	57	none	1944	0
2001	661480	57	2	2	2	1	57	none	1944	0
2001	660422	57	2	2	2	2	57	none	1944	0
2001	661625	57	2	2	2	1	57	none	1944	0
2001	652768	57	2	2	2	1	57	none	1944	0
2001	655642	57	2	2	2	2	57	none	1944	0
2001	663732	57	2	2	2	1	57	none	1944	0
2001	653091	58	2	2	2	1	58	none	1943	0
2001	655700	58	2	2	2	1	58	none	1943	0
2001	644395	58	2	2	2	2	58	none	1943	0
2001	651472	58	2	2	2	1	58	none	1943	0
2001	653288	58	2	2	2	1	58	none	1943	0
2001	593673	59	2	2	2	1	59	none	1942	0
2001	651430	59	2	2	2	1	59	none	1942	0
2001	651501	59	2	2	2	1	59	none	1942	0
2001	658646	59	2	2	2	1	59	none	1942	0
2001	655600	59	2	2	2	1	59	none	1942	0
2001	660642	59	2	2	2	2	59	none	1942	0
2001	662198	59	2	2	2	1	59	none	1942	0
2001	661084	60	3	2	2	1	60	none	1941	0
2001	654241	60	3	2	2	1	60	none	1941	0
2001	654961	60	3	2	2	1	60	none	1941	0
2001	654983	60	3	2	2	1	60	none	1941	0
2001	660598	60	3	2	2	1	60	none	1941	0
2001	664312	60	3	2	2	1	60	none	1941	0
2001	657047	60	3	2	2	1	60	none	1941	0
2001	653744	60	3	2	2	1	60	none	1941	0
2001	654877	60	3	2	2	1	60	none	1941	0
2001	661530	60	3	2	2	1	60	none	1941	0
2001	663287	60	3	2	2	1	60	none	1941	0
2001	660806	60	3	2	2	1	60	none	1941	0
2001	651088	61	3	2	2	1	61	none	1940	0
2001	655909	61	3	2	2	2	61	none	1940	0
2001	656784	61	3	2	2	2	61	none	1940	0
2001	658065	61	3	2	2	1	61	none	1940	0
2001	658071	61	3	2	2	1	61	none	1940	0
2001	658801	61	3	2	2	1	61	none	1940	0
2001	660436	61	3	2	2	1	61	none	1940	0
2001	660450	61	3	2	2	1	61	none	1940	0
2001	666493	61	3	2	2	2	61	none	1940	0
2001	654935	61	3	2	2	1	61	none	1940	0
2001	659125	61	3	2	2	1	61	none	1940	0
2001	666754	61	3	2	2	1	61	none	1940	0
2001	653479	62	3	2	2	1	62	none	1939	0
2001	665711	62	3	2	2	1	62	none	1939	0
2001	653570	62	3	2	2	1	62	none	1939	0
2001	661064	62	3	2	2	1	62	none	1939	0
2001	656458	62	3	2	2	2	62	none	1939	0
2001	665674	62	3	2	2	2	62	none	1939	0
2001	668124	62	3	2	2	2	62	none	1939	0
2001	613605	63	3	2	2	1	63	none	1938	0
2001	652643	63	3	2	2	1	63	none	1938	0
2001	653655	63	3	2	2	1	63	none	1938	0
2001	662975	63	3	2	2	1	63	none	1938	0
2001	667389	63	3	2	2	1	63	none	1938	0
2001	662797	63	3	2	2	1	63	none	1938	0
2001	657702	63	3	2	2	1	63	none	1938	0
2001	658904	63	3	2	2	1	63	none	1938	0
2001	659851	63	3	2	2	2	63	none	1938	0
2001	664641	63	3	2	2	2	63	none	1938	0
2001	658035	63	3	2	2	1	63	none	1938	0
2001	651437	64	3	2	2	1	64	none	1937	0
2001	654192	64	3	2	2	1	64	none	1937	0
2001	659278	64	3	2	2	2	64	none	1937	0
2001	660531	64	3	2	2	1	64	none	1937	0
2001	662836	64	3	2	2	1	64	none	1937	0
2001	664507	64	3	2	2	1	64	none	1937	0
2001	664909	64	3	2	2	1	64	none	1937	0
2001	666384	64	3	2	2	1	64	none	1937	0
2001	652718	64	3	2	2	1	64	none	1937	0
2001	650489	65	3	2	2	2	65	none	1936	0
2001	653154	65	3	2	2	2	65	none	1936	0
2001	655080	65	3	2	2	1	65	none	1936	0
2001	656869	65	3	2	2	1	65	none	1936	0
2001	661163	65	3	2	2	1	65	none	1936	0
2001	662927	65	3	2	2	1	65	none	1936	0
2001	663906	65	3	2	2	1	65	none	1936	0
2001	667297	65	3	2	2	1	65	none	1936	0
2001	668775	65	3	2	2	1	65	none	1936	0
2001	652539	65	3	2	2	1	65	none	1936	0
2001	652626	65	3	2	2	1	65	none	1936	0
2001	663575	65	3	2	2	1	65	none	1936	0
2001	666870	65	3	2	2	1	65	none	1936	0
2001	667160	65	3	2	2	1	65	none	1936	0
2001	653086	65	3	2	2	1	65	none	1936	0
2001	668250	65	3	2	2	1	65	none	1936	0
2001	651510	66	3	2	2	1	66	none	1935	0
2001	659564	66	3	2	2	1	66	none	1935	0
2001	660275	66	3	2	2	1	66	none	1935	0
2001	662639	66	3	2	2	1	66	none	1935	0
2001	654899	66	3	2	2	1	66	none	1935	0
2001	667194	66	3	2	2	1	66	none	1935	0
2001	651609	66	3	2	2	1	66	none	1935	0
2001	657326	66	3	2	2	1	66	none	1935	0
2001	658585	66	3	2	2	1	66	none	1935	0
2001	656002	66	3	2	2	2	66	none	1935	0
2001	664136	66	3	2	2	1	66	none	1935	0
2001	664271	66	3	2	2	1	66	none	1935	0
2001	665311	66	3	2	2	1	66	none	1935	0
2001	651749	67	3	2	2	1	67	none	1934	0
2001	655860	67	3	2	2	2	67	none	1934	0
2001	659174	67	3	2	2	1	67	none	1934	0
2001	663018	67	3	2	2	1	67	none	1934	0
2001	664985	67	3	2	2	1	67	none	1934	0
2001	665184	67	3	2	2	1	67	none	1934	0
2001	651745	67	3	2	2	2	67	none	1934	0
2001	657603	67	3	2	2	2	67	none	1934	0
2001	651628	67	3	2	2	1	67	none	1934	0
2001	655868	67	3	2	2	1	67	none	1934	0
2001	656213	67	3	2	2	2	67	none	1934	0
2001	663529	67	3	2	2	1	67	none	1934	0
2001	664583	67	3	2	2	1	67	none	1934	0
2001	656368	68	3	2	2	1	68	none	1933	0
2001	660156	68	3	2	2	1	68	none	1933	0
2001	662073	68	3	2	2	1	68	none	1933	0
2001	665710	68	3	2	2	1	68	none	1933	0
2001	652444	68	3	2	2	1	68	none	1933	0
2001	653708	68	3	2	2	1	68	none	1933	0
2001	655032	68	3	2	2	1	68	none	1933	0
2001	657525	68	3	2	2	1	68	none	1933	0
2001	648953	68	3	2	2	1	68	none	1933	0
2001	653885	68	3	2	2	2	68	none	1933	0
2001	661454	68	3	2	2	1	68	none	1933	0
2001	652447	69	3	2	2	2	69	none	1932	0
2001	661103	69	3	2	2	2	69	none	1932	0
2001	662630	69	3	2	2	1	69	none	1932	0
2001	659316	69	3	2	2	2	69	none	1932	0
2001	658719	69	3	2	2	1	69	none	1932	0
2001	659238	69	3	2	2	1	69	none	1932	0
2001	664118	69	3	2	2	2	69	none	1932	0
2001	658318	70	3	2	2	1	70	none	1931	0
2001	660350	70	3	2	2	1	70	none	1931	0
2001	653619	70	3	2	2	1	70	none	1931	0
2001	650655	70	3	2	2	1	70	none	1931	0
2001	660115	70	3	2	2	1	70	none	1931	0
2001	653298	70	3	2	2	1	70	none	1931	0
2001	651020	71	3	2	2	2	71	none	1930	0
2001	652891	71	3	2	2	1	71	none	1930	0
2001	668563	71	3	2	2	1	71	none	1930	0
2001	658454	71	3	2	2	1	71	none	1930	0
2001	662182	71	3	2	2	1	71	none	1930	0
2001	655258	71	3	2	2	1	71	none	1930	0
2001	654527	72	3	2	2	1	72	none	1929	0
2001	660305	72	3	2	2	1	72	none	1929	0
2001	659483	72	3	2	2	1	72	none	1929	0
2001	650812	72	3	2	2	1	72	none	1929	0
2001	657625	72	3	2	2	1	72	none	1929	0
2001	663190	72	3	2	2	1	72	none	1929	0
2001	659659	73	3	2	2	1	73	none	1928	0
2001	653121	73	3	2	2	2	73	none	1928	0
2001	655004	73	3	2	2	1	73	none	1928	0
2001	665225	73	3	2	2	1	73	none	1928	0
2001	656631	74	3	2	2	2	74	none	1927	0
2001	660168	74	3	2	2	1	74	none	1927	0
2001	663511	74	3	2	2	1	74	none	1927	0
2001	657193	74	3	2	2	1	74	none	1927	0
2001	653287	74	3	2	2	1	74	none	1927	0
2001	652514	75	3	2	2	1	75	none	1926	0
2001	656858	75	3	2	2	1	75	none	1926	0
2001	659157	75	3	2	2	1	75	none	1926	0
2001	656014	76	3	2	2	1	76	none	1925	0
2001	657051	76	3	2	2	1	76	none	1925	0
2001	654049	76	3	2	2	1	76	none	1925	0
2001	657354	76	3	2	2	1	76	none	1925	0
2001	660299	76	3	2	2	1	76	none	1925	0
2001	666318	78	3	2	2	1	78	none	1923	0
2001	656264	80	3	2	2	1	80	none	1921	0
2001	661753	80	3	2	2	1	80	none	1921	0
2001	653264	80	3	2	2	1	80	none	1921	0
2001	655142	81	3	2	2	1	81	none	1920	0
2001	664622	82	3	2	2	1	82	none	1919	0
2001	650952	14	1	5	3	1	14	none	1987	0
2001	652617	28	1	3	3	2	28	none	1973	0
2001	654006	28	1	9	3	2	28	none	1973	0
2001	656178	29	1	9	3	2	29	none	1972	0
2001	662147	30	1	3	3	1	30	none	1971	0
2001	657605	30	1	5	3	1	30	none	1971	0
2001	651279	31	1	3	3	1	31	none	1970	0
2001	663049	31	1	5	3	1	31	none	1970	0
2001	663215	32	1	3	3	1	32	none	1969	0
2001	657123	32	1	9	3	1	32	none	1969	0
2001	661225	33	1	3	3	1	33	none	1968	0
2001	662345	33	1	6	3	2	33	none	1968	0
2001	662889	34	1	3	3	1	34	none	1967	0
2001	656830	35	1	3	3	1	35	none	1966	0
2001	659183	35	1	3	3	2	35	none	1966	0
2001	650155	37	1	3	3	1	37	none	1964	0
2001	659686	37	1	3	3	1	37	none	1964	0
2001	657886	37	1	3	3	2	37	none	1964	0
2001	652213	37	1	9	3	2	37	none	1964	0
2001	660073	38	1	3	3	2	38	none	1963	0
2001	667059	38	1	5	3	1	38	none	1963	0
2001	664847	38	1	8	3	2	38	none	1963	0
2001	654099	39	1	3	3	1	39	none	1962	0
2001	658796	39	1	3	3	1	39	none	1962	0
2001	667934	39	1	3	3	1	39	none	1962	0
2001	667478	39	1	4	3	1	39	none	1962	0
2001	639314	39	1	5	3	1	39	none	1962	0
2001	662478	40	1	3	3	1	40	none	1961	0
2001	658143	41	1	3	3	2	41	none	1960	0
2001	663560	42	1	4	3	2	42	none	1959	0
2001	663318	42	1	8	3	2	42	none	1959	0
2001	657272	43	1	4	3	2	43	none	1958	0
2001	654466	43	1	5	3	1	43	none	1958	0
2001	662314	43	1	6	3	1	43	none	1958	0
2001	651140	44	1	3	3	1	44	none	1957	0
2001	651173	44	1	5	3	1	44	none	1957	0
2001	659650	44	1	5	3	2	44	none	1957	0
2001	651003	45	2	3	3	1	45	none	1956	0
2001	658451	45	2	3	3	2	45	none	1956	0
2001	657816	45	2	3	3	1	45	none	1956	0
2001	663203	45	2	4	3	1	45	none	1956	0
2001	657480	45	2	4	3	2	45	none	1956	0
2001	661561	46	2	3	3	1	46	none	1955	0
2001	662588	46	2	3	3	1	46	none	1955	0
2001	666018	46	2	3	3	1	46	none	1955	0
2001	662752	46	2	3	3	1	46	none	1955	0
2001	640276	46	2	8	3	1	46	none	1955	0
2001	658398	47	2	3	3	2	47	none	1954	0
2001	666499	47	2	8	3	1	47	none	1954	0
2001	653481	48	2	3	3	1	48	none	1953	0
2001	654400	48	2	3	3	1	48	none	1953	0
2001	662868	48	2	3	3	2	48	none	1953	0
2001	651314	48	2	4	3	1	48	none	1953	0
2001	661538	48	2	4	3	2	48	none	1953	0
2001	654645	48	2	8	3	2	48	none	1953	0
2001	656303	49	2	3	3	1	49	none	1952	0
2001	664273	49	2	3	3	1	49	none	1952	0
2001	666149	49	2	3	3	1	49	none	1952	0
2001	660698	49	2	3	3	1	49	none	1952	0
2001	663619	49	2	3	3	2	49	none	1952	0
2001	652674	49	2	4	3	2	49	none	1952	0
2001	657756	49	2	5	3	1	49	none	1952	0
2001	654795	50	2	3	3	1	50	none	1951	0
2001	652071	50	2	3	3	2	50	none	1951	0
2001	660349	50	2	4	3	2	50	none	1951	0
2001	507642	51	2	3	3	2	51	none	1950	0
2001	652335	51	2	3	3	1	51	none	1950	0
2001	658790	51	2	3	3	1	51	none	1950	0
2001	662825	51	2	3	3	2	51	none	1950	0
2001	656093	51	2	3	3	2	51	none	1950	0
2001	659648	51	2	3	3	1	51	none	1950	0
2001	653746	51	2	4	3	2	51	none	1950	0
2001	656383	51	2	4	3	1	51	none	1950	0
2001	657311	51	2	5	3	1	51	none	1950	0
2001	652056	52	2	3	3	1	52	none	1949	0
2001	663681	52	2	3	3	1	52	none	1949	0
2001	658722	52	2	4	3	2	52	none	1949	0
2001	660541	52	2	5	3	2	52	none	1949	0
2001	664455	52	2	5	3	2	52	none	1949	0
2001	661875	53	2	3	3	1	53	none	1948	0
2001	661023	53	2	3	3	2	53	none	1948	0
2001	662778	53	2	3	3	1	53	none	1948	0
2001	651976	53	2	4	3	1	53	none	1948	0
2001	662371	53	2	4	3	1	53	none	1948	0
2001	668091	53	2	4	3	1	53	none	1948	0
2001	647453	54	2	3	3	1	54	none	1947	0
2001	667320	55	2	3	3	1	55	none	1946	0
2001	654040	55	2	3	3	1	55	none	1946	0
2001	660909	55	2	3	3	1	55	none	1946	0
2001	667620	55	2	3	3	1	55	none	1946	0
2001	653002	55	2	4	3	1	55	none	1946	0
2001	658844	55	2	8	3	2	55	none	1946	0
2001	660585	56	2	3	3	1	56	none	1945	0
2001	664849	56	2	3	3	1	56	none	1945	0
2001	654850	56	2	4	3	1	56	none	1945	0
2001	657590	56	2	4	3	1	56	none	1945	0
2001	659175	56	2	5	3	2	56	none	1945	0
2001	649632	56	2	6	3	2	56	none	1945	0
2001	654648	56	2	8	3	1	56	none	1945	0
2001	658690	57	2	3	3	2	57	none	1944	0
2001	666468	57	2	3	3	1	57	none	1944	0
2001	657487	57	2	4	3	1	57	none	1944	0
2001	661399	57	2	4	3	1	57	none	1944	0
2001	660363	57	2	5	3	1	57	none	1944	0
2001	655504	58	2	3	3	1	58	none	1943	0
2001	658146	58	2	3	3	1	58	none	1943	0
2001	660094	58	2	4	3	1	58	none	1943	0
2001	652894	58	2	4	3	1	58	none	1943	0
2001	658180	58	2	5	3	1	58	none	1943	0
2001	627766	58	2	5	3	2	58	none	1943	0
2001	667392	58	2	6	3	2	58	none	1943	0
2001	650627	59	2	3	3	2	59	none	1942	0
2001	650661	59	2	3	3	1	59	none	1942	0
2001	663635	59	2	3	3	1	59	none	1942	0
2001	653809	59	2	3	3	1	59	none	1942	0
2001	662705	59	2	3	3	2	59	none	1942	0
2001	668823	59	2	3	3	1	59	none	1942	0
2001	654537	59	2	4	3	1	59	none	1942	0
2001	661352	59	2	4	3	2	59	none	1942	0
2001	661373	59	2	5	3	1	59	none	1942	0
2001	647139	60	3	3	3	2	60	none	1941	0
2001	655193	60	3	3	3	1	60	none	1941	0
2001	654589	60	3	3	3	1	60	none	1941	0
2001	662844	60	3	3	3	1	60	none	1941	0
2001	665811	60	3	3	3	1	60	none	1941	0
2001	660147	60	3	4	3	1	60	none	1941	0
2001	657482	60	3	4	3	1	60	none	1941	0
2001	668382	61	3	3	3	2	61	none	1940	0
2001	661788	61	3	3	3	2	61	none	1940	0
2001	667733	61	3	5	3	2	61	none	1940	0
2001	651101	61	3	5	3	1	61	none	1940	0
2001	654526	61	3	5	3	1	61	none	1940	0
2001	656345	61	3	6	3	2	61	none	1940	0
2001	650798	62	3	3	3	1	62	none	1939	0
2001	656228	62	3	3	3	1	62	none	1939	0
2001	655124	62	3	5	3	1	62	none	1939	0
2001	660142	62	3	5	3	2	62	none	1939	0
2001	664132	63	3	3	3	1	63	none	1938	0
2001	662928	63	3	3	3	1	63	none	1938	0
2001	664327	63	3	3	3	1	63	none	1938	0
2001	666249	63	3	3	3	1	63	none	1938	0
2001	655661	63	3	4	3	2	63	none	1938	0
2001	659382	63	3	5	3	1	63	none	1938	0
2001	668337	63	3	5	3	1	63	none	1938	0
2001	663573	63	3	5	3	1	63	none	1938	0
2001	651042	64	3	3	3	1	64	none	1937	0
2001	664703	64	3	3	3	2	64	none	1937	0
2001	657447	64	3	4	3	1	64	none	1937	0
2001	661153	64	3	5	3	1	64	none	1937	0
2001	625771	65	3	3	3	1	65	none	1936	0
2001	664893	65	3	3	3	1	65	none	1936	0
2001	661433	65	3	3	3	1	65	none	1936	0
2001	659527	65	3	4	3	2	65	none	1936	0
2001	662893	65	3	4	3	1	65	none	1936	0
2001	660871	65	3	5	3	2	65	none	1936	0
2001	658847	65	3	7	3	1	65	none	1936	0
2001	656302	65	3	8	3	1	65	none	1936	0
2001	661684	66	3	3	3	2	66	none	1935	0
2001	656824	66	3	3	3	1	66	none	1935	0
2001	655828	66	3	5	3	1	66	none	1935	0
2001	661624	66	3	5	3	2	66	none	1935	0
2001	661063	66	3	5	3	1	66	none	1935	0
2001	663438	66	3	5	3	1	66	none	1935	0
2001	654640	66	3	6	3	1	66	none	1935	0
2001	663251	67	3	3	3	2	67	none	1934	0
2001	660449	67	3	4	3	1	67	none	1934	0
2001	630588	67	3	5	3	1	67	none	1934	0
2001	651076	68	3	3	3	2	68	none	1933	0
2001	652348	68	3	3	3	1	68	none	1933	0
2001	652965	68	3	3	3	1	68	none	1933	0
2001	659018	68	3	3	3	2	68	none	1933	0
2001	659247	68	3	3	3	1	68	none	1933	0
2001	664010	68	3	3	3	1	68	none	1933	0
2001	654098	68	3	4	3	1	68	none	1933	0
2001	653393	68	3	5	3	2	68	none	1933	0
2001	650423	69	3	3	3	1	69	none	1932	0
2001	661761	69	3	3	3	1	69	none	1932	0
2001	664550	69	3	4	3	1	69	none	1932	0
2001	657098	69	3	5	3	1	69	none	1932	0
2001	667227	70	3	3	3	1	70	none	1931	0
2001	653845	70	3	4	3	1	70	none	1931	0
2001	658038	70	3	4	3	1	70	none	1931	0
2001	661133	70	3	5	3	1	70	none	1931	0
2001	655306	71	3	3	3	1	71	none	1930	0
2001	665217	71	3	3	3	1	71	none	1930	0
2001	654154	71	3	4	3	1	71	none	1930	0
2001	650933	71	3	4	3	1	71	none	1930	0
2001	652367	71	3	4	3	1	71	none	1930	0
2001	655090	71	3	4	3	1	71	none	1930	0
2001	660011	71	3	5	3	2	71	none	1930	0
2001	658002	71	3	6	3	1	71	none	1930	0
2001	648112	72	3	3	3	1	72	none	1929	0
2001	653800	72	3	3	3	1	72	none	1929	0
2001	653633	72	3	4	3	1	72	none	1929	0
2001	660241	72	3	4	3	1	72	none	1929	0
2001	664846	73	3	3	3	1	73	none	1928	0
2001	658661	73	3	5	3	2	73	none	1928	0
2001	658067	73	3	7	3	1	73	none	1928	0
2001	658927	74	3	3	3	1	74	none	1927	0
2001	666295	74	3	3	3	1	74	none	1927	0
2001	660712	74	3	8	3	1	74	none	1927	0
2001	657100	76	3	4	3	1	76	none	1925	0
2001	665854	77	3	3	3	2	77	none	1924	0
2001	653699	78	3	3	3	1	78	none	1923	0
2001	655276	78	3	3	3	1	78	none	1923	0
2001	657494	82	3	3	3	1	82	none	1919	0
2001	660746	82	3	5	3	2	82	none	1919	0
2002	684024	33	1	1	1	2	33	none	1969	0
2002	671117	38	1	1	1	1	38	none	1964	0
2002	672973	39	1	1	1	1	39	none	1963	0
2002	676901	41	1	1	1	1	41	none	1961	0
2002	648026	42	1	1	1	2	42	none	1960	0
2002	675041	42	1	1	1	1	42	none	1960	0
2002	676848	43	1	1	1	1	43	none	1959	0
2002	677794	44	1	1	1	2	44	none	1958	0
2002	672082	44	1	1	1	1	44	none	1958	0
2002	674978	44	1	1	1	1	44	none	1958	0
2002	677938	45	2	1	1	2	45	none	1957	0
2002	670464	45	2	1	1	1	45	none	1957	0
2002	668968	45	2	1	1	2	45	none	1957	0
2002	684279	45	2	1	1	1	45	none	1957	0
2002	678536	45	2	1	1	2	45	none	1957	0
2002	670099	47	2	1	1	1	47	none	1955	0
2002	682821	47	2	1	1	1	47	none	1955	0
2002	688665	47	2	1	1	2	47	none	1955	0
2002	682997	48	2	1	1	2	48	none	1954	0
2002	676179	48	2	1	1	2	48	none	1954	0
2002	671273	48	2	1	1	1	48	none	1954	0
2002	674845	48	2	1	1	2	48	none	1954	0
2002	679711	48	2	1	1	1	48	none	1954	0
2002	682382	48	2	1	1	2	48	none	1954	0
2002	683274	48	2	1	1	1	48	none	1954	0
2002	675801	49	2	1	1	1	49	none	1953	0
2002	675259	50	2	1	1	1	50	none	1952	0
2002	668655	51	2	1	1	1	51	none	1951	0
2002	658811	51	2	1	1	1	51	none	1951	0
2002	675607	51	2	1	1	2	51	none	1951	0
2002	669790	52	2	1	1	2	52	none	1950	0
2002	683248	52	2	1	1	2	52	none	1950	0
2002	668682	52	2	1	1	2	52	none	1950	0
2002	671065	52	2	1	1	1	52	none	1950	0
2002	671078	52	2	1	1	1	52	none	1950	0
2002	676563	52	2	1	1	2	52	none	1950	0
2002	674718	52	2	1	1	2	52	none	1950	0
2002	669041	53	2	1	1	1	53	none	1949	0
2002	670595	53	2	1	1	2	53	none	1949	0
2002	680439	53	2	1	1	2	53	none	1949	0
2002	683569	53	2	1	1	2	53	none	1949	0
2002	684052	54	2	1	1	2	54	none	1948	0
2002	669392	54	2	1	1	1	54	none	1948	0
2002	683485	54	2	1	1	2	54	none	1948	0
2002	681521	55	2	1	1	1	55	none	1947	0
2002	688375	55	2	1	1	2	55	none	1947	0
2002	622716	56	2	1	1	1	56	none	1946	0
2002	676931	57	2	1	1	1	57	none	1945	0
2002	680055	57	2	1	1	1	57	none	1945	0
2002	689305	57	2	1	1	2	57	none	1945	0
2002	686180	59	2	1	1	1	59	none	1943	0
2002	670952	59	2	1	1	2	59	none	1943	0
2002	673910	60	3	1	1	1	49	none	1952	0
2002	673527	60	3	1	1	2	60	none	1942	0
2002	689251	60	3	1	1	1	60	none	1942	0
2002	670423	60	3	1	1	2	60	none	1942	0
2002	684805	60	3	1	1	2	60	none	1942	0
2002	677002	61	3	1	1	1	61	none	1941	0
2002	676796	61	3	1	1	1	61	none	1941	0
2002	688946	61	3	1	1	2	61	none	1941	0
2002	669742	62	3	1	1	1	62	none	1940	0
2002	672365	62	3	1	1	1	62	none	1940	0
2002	288413	63	3	1	1	2	63	none	1939	0
2002	645543	63	3	1	1	1	63	none	1939	0
2002	670971	63	3	1	1	2	63	none	1939	0
2002	672921	64	3	1	1	1	64	none	1938	0
2002	668212	64	3	1	1	2	64	none	1938	0
2002	678288	64	3	1	1	1	64	none	1938	0
2002	665397	65	3	1	1	1	65	none	1937	0
2002	668975	65	3	1	1	1	65	none	1937	0
2002	671104	66	3	1	1	2	66	none	1936	0
2002	677540	66	3	1	1	1	66	none	1936	0
2002	669741	67	3	1	1	1	67	none	1935	0
2002	683490	67	3	1	1	2	67	none	1935	0
2002	667792	68	3	1	1	1	68	none	1934	0
2002	672733	68	3	1	1	1	68	none	1934	0
2002	669536	68	3	1	1	2	68	none	1934	0
2002	674040	68	3	1	1	1	68	none	1934	0
2002	684617	68	3	1	1	2	68	none	1934	0
2002	670830	69	3	1	1	1	69	none	1933	0
2002	688195	69	3	1	1	1	69	none	1933	0
2002	668639	69	3	1	1	1	69	none	1933	0
2002	685766	69	3	1	1	2	69	none	1933	0
2002	670022	70	3	1	1	2	70	none	1932	0
2002	672272	71	3	1	1	1	71	none	1931	0
2002	688504	71	3	1	1	2	71	none	1931	0
2002	676068	71	3	1	1	2	71	none	1931	0
2002	671103	72	3	1	1	1	72	none	1930	0
2002	668161	72	3	1	1	2	72	none	1930	0
2002	688927	73	3	1	1	1	73	none	1929	0
2002	551711	74	3	1	1	1	74	none	1928	0
2002	676333	74	3	1	1	2	74	none	1928	0
2002	116310	75	3	1	1	1	75	none	1927	0
2002	679479	75	3	1	1	2	75	none	1927	0
2002	680500	75	3	1	1	1	75	none	1927	0
2002	669601	76	3	1	1	1	76	none	1926	0
2002	683231	76	3	1	1	2	76	none	1926	0
2002	673127	77	3	1	1	1	77	none	1925	0
2002	678588	80	3	1	1	1	80	none	1922	0
2002	592477	80	3	1	1	1	80	none	1922	0
2002	668672	38	1	2	2	1	38	none	1964	0
2002	629968	39	1	2	2	1	39	none	1963	0
2002	687830	41	1	2	2	1	41	none	1961	0
2002	671565	46	2	2	2	1	46	none	1956	0
2002	677086	47	2	2	2	1	47	none	1955	0
2002	689069	48	2	2	2	1	48	none	1954	0
2002	671741	48	2	2	2	1	48	none	1954	0
2002	673486	49	2	2	2	1	49	none	1953	0
2002	672640	49	2	2	2	1	49	none	1953	0
2002	675314	49	2	2	2	1	49	none	1953	0
2002	675295	50	2	2	2	1	50	none	1952	0
2002	683466	50	2	2	2	1	50	none	1952	0
2002	685083	50	2	2	2	1	50	none	1952	0
2002	668643	51	2	2	2	1	51	none	1951	0
2002	676577	51	2	2	2	1	51	none	1951	0
2002	677693	51	2	2	2	1	51	none	1951	0
2002	677192	52	2	2	2	2	52	none	1950	0
2002	684185	52	2	2	2	1	52	none	1950	0
2002	680749	52	2	2	2	1	52	none	1950	0
2002	689089	53	2	2	2	1	53	none	1949	0
2002	678639	53	2	2	2	1	53	none	1949	0
2002	673060	54	2	2	2	1	54	none	1948	0
2002	671012	55	2	2	2	1	55	none	1947	0
2002	668770	56	2	2	2	1	56	none	1946	0
2002	668767	57	2	2	2	1	57	none	1945	0
2002	676558	58	2	2	2	1	58	none	1944	0
2002	681826	59	2	2	2	1	59	none	1943	0
2002	689313	59	2	2	2	2	59	none	1943	0
2002	670193	60	3	2	2	1	60	none	1942	0
2002	687369	60	3	2	2	1	60	none	1942	0
2002	669385	60	3	2	2	1	60	none	1942	0
2002	669927	61	3	2	2	1	61	none	1941	0
2002	683147	62	3	2	2	1	62	none	1940	0
2002	672397	62	3	2	2	1	62	none	1940	0
2002	686159	62	3	2	2	1	62	none	1940	0
2002	683298	63	3	2	2	1	63	none	1939	0
2002	670144	64	3	2	2	1	64	none	1938	0
2002	674036	64	3	2	2	1	64	none	1938	0
2002	672612	64	3	2	2	2	64	none	1938	0
2002	569969	65	3	2	2	1	65	none	1937	0
2002	683021	65	3	2	2	1	65	none	1937	0
2002	670350	65	3	2	2	1	65	none	1937	0
2002	671395	65	3	2	2	1	65	none	1937	0
2002	671475	65	3	2	2	1	65	none	1937	0
2002	687866	65	3	2	2	1	65	none	1937	0
2002	669337	66	3	2	2	1	66	none	1936	0
2002	673722	66	3	2	2	2	66	none	1936	0
2002	681080	67	3	2	2	2	67	none	1935	0
2002	681813	67	3	2	2	1	67	none	1935	0
2002	668080	67	3	2	2	2	67	none	1935	0
2002	674598	68	3	2	2	1	68	none	1934	0
2002	668368	68	3	2	2	1	68	none	1934	0
2002	677843	69	3	2	2	1	69	none	1933	0
[truncated: 19,114 more rows]
