# Supplementary material for: Time Trends in Epidemiologic Characteristics and Imaging Features of Lung Adenocarcinoma: A Population Study of 21,113 Cases in China
Source: PLoS One. 2015 Aug 28;10(8):e0136727. doi: 10.1371/journal.pone.0136727 (PMC4552856; doi:10.1371/journal.pone.0136727)
Supplement: S2 Data — (XLS) [file pone.0136727.s002.xls]

## Sheet: 工作表1
	1999	2000	2001	2002	2003	2004	2005	2006	2007	2008	2009	2010	2011	2012
none	231	194	193	100	61	81	168	166	165	184	204	255	306	252
1	0	0	0	2	0	0	1	0	2	1	0	2	7	244
1A	0	0	1	7	3	6	4	3	2	3	1	9	11	34
1B	0	0	1	12	12	10	16	31	15	18	19	23	24	103
1B1	0	0	0	0	0	0	0	0	0	0	0	0	0	5
1B2	0	0	0	0	0	0	1	0	0	0	0	0	0	1
2	0	0	0	0	0	2	2	0	1	1	0	0	4	109
2A	0	0	0	1	1	4	1	2	2	0	2	8	3	19
2B	0	0	0	12	4	6	7	9	4	12	5	9	2	14
3	0	0	0	2	0	1	2	1	1	2	1	2	8	142
3A	1	1	5	14	14	15	25	20	14	12	20	37	19	83
3B	2	2	10	10	11	19	13	21	30	23	23	39	43	40
4	8	7	14	13	24	28	31	62	105	113	144	212	272	383
4A	0	0	0	0	0	0	1	0	0	0	0	2	12	9
4B	0	0	0	0	1	2	4	1	0	1	0	4	15	15
t1n0m0	0	0	0	0	0	0	0	0	1	0	0	0	2	0
T1N0M0	1	4	4	15	7	21	20	35	39	29	48	84	114	16
T1N0M1	0	1	1	1	1	2	1	0	0	0	1	1	2	1
T1N1M0	1	4	2	3	1	2	6	2	5	10	8	9	12	3
T1N1M1	0	0	1	1	1	0	0	1	1	1	1	2	0	0
t1n2m0	0	0	0	0	0	0	0	0	0	0	0	0	1	0
T1N2M0	0	0	0	4	1	10	3	4	2	3	8	6	12	4
T1N2M1	0	2	0	0	2	0	0	2	1	0	0	0	3	1
T1N3M0	0	1	0	0	1	1	1	2	0	1	0	1	2	0
T1N3M1	0	2	0	0	2	0	0	1	2	2	1	1	2	0
T1NXM0	0	0	0	0	0	2	0	0	0	0	1	4	3	0
T1NXM1	0	0	0	0	0	1	0	0	0	0	0	1	0	1
t2n0m0	0	0	0	0	0	0	0	0	0	1	0	1	3	1
T2N0M0	2	15	10	44	42	64	97	96	140	153	183	208	255	44
T2N0M1	1	0	0	1	1	0	1	1	4	3	6	1	3	1
T2N1M0	0	6	9	18	18	25	30	30	53	52	49	54	50	15
T2N1M1	0	0	0	2	0	3	2	3	1	4	6	4	2	2
t2n2m0	0	0	0	0	0	0	0	0	0	0	0	1	1	0
T2N2M0	0	4	13	22	36	43	55	55	71	71	90	90	83	12
T2N2M1	2	1	1	3	5	6	3	4	5	6	10	13	6	4
T2N3M0	2	0	0	9	4	7	1	4	6	6	2	3	6	1
t2n3m1	0	0	0	0	0	0	0	0	0	0	0	0	0	1
T2N3M1	2	1	1	2	2	3	7	2	2	5	1	9	5	2
T2NXM0	0	0	0	0	0	0	2	1	2	0	2	3	5	2
T2NXM1	0	0	0	0	0	0	0	0	0	0	1	4	3	0
t3n0m0	0	0	0	0	0	0	1	0	0	0	0	0	1	0
T3N0M0	1	0	1	5	3	1	7	7	4	9	10	10	19	4
T3N0M1	0	0	0	0	0	0	1	0	0	1	1	2	0	0
T3N1M0	0	1	0	2	0	6	5	12	5	3	3	8	7	0
T3N1M1	1	0	1	1	1	0	1	2	3	1	0	2	2	1
T3N2M0	0	1	1	8	8	12	19	10	17	13	14	22	21	2
T3N2M1	1	1	0	3	2	1	5	4	3	3	2	1	1	0
T3N3M0	2	0	1	1	1	1	0	2	2	1	0	2	3	2
T3N3M1	0	0	1	1	1	2	1	1	0	0	1	1	3	0
T3NXM0	0	0	0	1	0	0	0	1	0	1	0	1	1	1
T3NXM1	1	0	0	0	0	0	1	2	0	2	0	0	0	0
T4N0M0	2	2	2	6	3	4	2	7	10	6	8	4	4	2
T4N0M1	0	0	0	0	0	1	1	2	1	0	2	3	0	0
T4N1M0	0	1	2	3	1	2	4	3	10	5	1	5	0	0
T4N1M1	0	0	1	0	2	1	1	2	3	3	0	2	0	0
T4N2M0	1	5	4	5	10	11	10	16	17	13	20	13	10	1
T4N2M1	0	1	1	1	8	5	4	5	18	7	4	4	4	5
T4N3M0	1	3	0	0	1	2	5	4	2	2	0	0	3	0
T4N3M1	0	2	2	0	7	2	5	6	2	4	1	1	6	3
T4NXM0	0	0	0	0	1	0	3	2	0	3	1	1	3	0
T4NXM1	0	0	0	0	1	2	3	1	0	3	2	4	3	1
TISN0M0	0	0	0	0	0	0	0	0	0	0	0	0	0	1
TXN0M0	0	0	0	0	0	0	0	0	0	0	0	0	0	1
TXN0M1	0	0	0	0	0	0	0	0	0	0	0	0	1	0
TXN1M1	0	0	0	0	0	0	0	1	0	0	0	0	0	0
TXN2M0	0	0	0	0	0	0	0	1	0	0	0	0	0	0
TXN2M1	0	0	0	0	0	0	0	0	0	1	0	0	0	0
TXN3M0	0	0	0	0	0	0	1	0	0	1	0	0	0	0
TXN3M1	0	0	0	0	0	0	1	0	0	1	0	0	0	0
TXNXM1	0	0	0	1	0	0	0	0	0	0	0	3	0	0
广泛	0	0	0	0	0	0	0	0	0	1	0	0	0	0
局限	0	0	0	0	0	0	0	1	0	0	0	0	0	0
晚	0	0	0	0	0	0	0	0	0	0	2	1	3	0
总计	32	68	90	236	244	336	418	485	608	617	705	937	1090	1336	7202
	2	9	9	40	24	41	49	71	64	61	77	128	172	408	1155
	0.0625	0.132353	0.1	0.169492	0.0983607	0.122024	0.117225	0.146392	0.105263	0.0988655	0.10922	0.136606	0.157798	0.305389
	263	262	283	336	305	417	586	651	773	801	909	1192	1396	1588	9762
	0.121673	0.259542	0.318021	0.702381	0.8	0.805755	0.713311	0.745008	0.786546	0.770287	0.775578	0.786074	0.780802	0.84131	0.737759
	year period	proportion（%）
	1999	6.25		2	32	30
	2000	13.2353		9	68	59
	2001	10		9	90	81
	2002	16.9492		40	236	196
	2003	9.83607		24	244	220
	2004	12.2024		41	336	295
	2005	11.7225		49	418	369
	2006	14.6392		71	485	414
	2007	10.5263		64	608	544
	2008	9.88655		61	617	556
	2009	10.922		77	705	628
	2010	13.6606		128	937	809
	2011	15.7798		172	1090	918
	2012	30.5389		408	1336	928
