# Supplementary material for: Time Trends in Epidemiologic Characteristics and Imaging Features of Lung Adenocarcinoma: A Population Study of 21,113 Cases in China
Source: PLoS One. 2015 Aug 28;10(8):e0136727. doi: 10.1371/journal.pone.0136727 (PMC4552856; doi:10.1371/journal.pone.0136727)
Supplement: S3 Data — (XLS) [file pone.0136727.s003.xls]

## Sheet: 工作表1
	2005	2006	2007	2008	2009	2010	2011	2012
SL	335	390	482	518	551	752	905	1023	4956	5439						349	408	509	554	609	825	995	1072	5321
SSL	14	18	27	36	58	73	90	167	483							335	390	482	518	551	752	905	905
SSL proportion	4	4.4	5.3	6.5	9.5	8.8	9	14								0.0401146	0.0441176	0.0530452	0.0649819	0.0952381	0.0884848	0.0904523	0.140336
